# Supplementary material for: Discriminating Spontaneous From Cigarette Smoke and THS 2.2 Aerosol Exposure-Related Proliferative Lung Lesions in A/J Mice by Using Gene Expression and Mutation Spectrum Data
Source: Front Toxicol. 2021 Mar 16;3:634035. doi: 10.3389/ftox.2021.634035 (PMC8915865; doi:10.3389/ftox.2021.634035)
Supplement: Supplementary file 2 [file Table_1.XLS]

## Sheet: Sheet0
© 2000-2019 QIAGEN. All rights reserved.
Categories	Function	Diseases or Functions Annotation	p-value	B-H p-value	Predicted Activation State	Activation z-score	Flags	Bias-corrected z-score	Molecules	# Molecules
Cell-To-Cell Signaling and Interaction,Hematological System Development and Function	activation	Activation of blood cells	9.1e-13	7.99e-11	Decreased	-3.132		-3.375	ANGPT1,APLN,BHLHE40,C3AR1,C6,CALR,Ccl2,CD300LF,CD4,CD44,CD80,CD81,CD86,CDKN1A,CFH,CHI3L1,CLEC4G,CLEC5A,COMMD3-BMI1,CPE,CSF2RB,CTLA4,CXCL10,CXCL12,CXCL3,CXCL6,CXCR2,CYSLTR2,EFNB2,EGR2,FCER1G,FCGR2B,FN1,FOXP3,GIMAP1-GIMAP5,GP2,GPNMB,GRIA1,GRN,GZMA,Gzmb,HIF1A,HMOX1,HPSE,HSD11B1,HYAL2,Igha,IL12B,IL1RN,INHBA,IRF5,ITGA1,ITK,LAT2,LBP,LCN2,LGALS3,MALT1,MAPT,MMP19,MSR1,NCF1,NCR1,NPY,ORAI1,PDGFB,PDGFRA,PIB…	95
Cell-To-Cell Signaling and Interaction,Hematological System Development and Function	activation	Activation of myeloid cells	3.39e-08	1.29e-06	Decreased	-3.055		-3.248	ANGPT1,C6,Ccl2,CD300LF,CD4,CD44,CD80,CD86,CFH,CHI3L1,CLEC5A,CXCL10,CXCL3,CXCL6,CXCR2,FCER1G,FCGR2B,FN1,GRN,GZMA,HMOX1,HPSE,HSD11B1,HYAL2,IL1RN,INHBA,ITGA1,LBP,LCN2,LGALS3,MAPT,MSR1,NPY,PPM1D,PRKCE,RAPGEF3,Saa3,SERPING1,SLC7A2,SPP1,THY1,TLR2,TNF,TOLLIP,TREM2,VAV3	46
Cell-To-Cell Signaling and Interaction,Hematological System Development and Function	interaction	Interaction of leukocytes	1.24e-13	1.25e-11	Decreased	-3.001		-3.251	ANGPT1,BMPER,CALR,Ccl2,CCL28,CCL3L3,CCR3,CD151,CD34,CD4,CD44,CD80,CD81,CD86,CFH,CSF2RB,CTLA4,CTSZ,CXCL10,CXCL12,CXCL2,CXCL3,CXCR2,ENG,FCGR2B,FN1,HIF1A,HPSE,IL7R,ITGAX,ITK,KDR,KLRG1,LBP,LGALS3,LGALS8,Ly6a (includes others),MITF,MSR1,NCR1,NPTX1,NPY,OLR1,PLCB1,RAP1B,RASGRP2,RGS1,RHBDD3,SERPING1,SFTPD,SIPA1,SPP1,THBD,THY1,TLR2,TNF,TREM2,VAV3,VWF,WDR44,Wfdc17,ZAP70	62
Cell-To-Cell Signaling and Interaction,Hematological System Development and Function,Immune Cell Trafficking,Inflammatory Response	activation	Activation of leukocytes	4.45e-11	3.06e-09	Decreased	-2.991		-3.231	ANGPT1,BHLHE40,C3AR1,C6,CALR,Ccl2,CD300LF,CD4,CD44,CD80,CD81,CD86,CDKN1A,CFH,CHI3L1,CLEC4G,CLEC5A,CPE,CSF2RB,CTLA4,CXCL10,CXCL12,CXCL3,CXCL6,CXCR2,EFNB2,EGR2,FCER1G,FCGR2B,FN1,FOXP3,GIMAP1-GIMAP5,GP2,GPNMB,GRN,GZMA,Gzmb,HIF1A,HMOX1,HPSE,HSD11B1,HYAL2,Igha,IL12B,IL1RN,INHBA,IRF5,ITGA1,ITK,LAT2,LBP,LCN2,LGALS3,MALT1,MAPT,MMP19,MSR1,NCF1,NCR1,NPY,ORAI1,PIBF1,PLCG2,PLP1,PPM1D,PRKCE,RAPGEF3,RHBDD3,Saa…	84
Cell-To-Cell Signaling and Interaction,Hematological System Development and Function	binding	Binding of leukocytes	2.21e-13	2.16e-11	Decreased	-2.977		-3.227	ANGPT1,BMPER,CALR,Ccl2,CCL28,CCL3L3,CCR3,CD151,CD34,CD4,CD44,CD80,CD81,CD86,CFH,CSF2RB,CTLA4,CTSZ,CXCL10,CXCL12,CXCL2,CXCL3,CXCR2,ENG,FCGR2B,FN1,HIF1A,HPSE,IL7R,ITGAX,ITK,KDR,KLRG1,LBP,LGALS3,LGALS8,Ly6a (includes others),MITF,MSR1,NCR1,NPTX1,NPY,OLR1,PLCB1,RAP1B,RASGRP2,RGS1,SERPING1,SFTPD,SIPA1,SPP1,THBD,THY1,TLR2,TNF,TREM2,VAV3,VWF,WDR44,Wfdc17,ZAP70	61
Cell-To-Cell Signaling and Interaction,Hematological System Development and Function,Immune Cell Trafficking,Inflammatory Response	activation	Activation of phagocytes	1.32e-07	4.3e-06	Decreased	-2.966		-3.146	ANGPT1,C6,CALR,Ccl2,CD300LF,CD4,CD44,CD80,CD86,CFH,CHI3L1,CLEC5A,CXCL10,CXCL3,CXCL6,CXCR2,FCER1G,FCGR2B,FN1,GRN,GZMA,HMOX1,HPSE,HSD11B1,HYAL2,IL1RN,INHBA,ITGA1,LBP,LCN2,LGALS3,MAPT,MSR1,NPY,PPM1D,PRKCE,RAPGEF3,Saa3,SERPING1,SLC7A2,SPP1,THY1,TLR2,TNF,TOLLIP,TREM2,VAV3	47
Organismal Survival	organismal death	Organismal death	2.04e-17	3.91e-15	Decreased	-2.848		-1.995	ABCB1,ABCC4,ADAM15,AGTR1,AHCTF1,AIM2,AKT3,ALDH1A2,ALPL,AMPH,ANGPT1,ANGPTL4,ANKH,APLNR,APOBEC1,AQP1,BBC3,BEST1,BIRC3,BMPER,C3AR1,CABIN1,CADPS2,CALCRL,Cald1,CALR,CARD10,CARM1,CAV1,Ccl2,CCL3L3,Ccl6,CCN2,CD151,CD4,CD44,CD68,CDC7,CDKN1A,CELSR1,CFH,CLN3,CNN3,COL12A1,COL13A1,COL6A2,COMMD3-BMI1,COMMD9,COPS8,CREB3L2,CRK,CSNK1A1,CSRP1,Ctla2a/Ctla2b,CTLA4,CTSB,CTSD,CTSV,CXCL10,CXCL12,CXCL2,CXCL3,Cxcl9,CXCR2…	241
Cell-To-Cell Signaling and Interaction,Inflammatory Response	immune response	Immune response of leukocytes	5.85e-10	3.38e-08	Decreased	-2.778		-2.976	ANPEP,BHLHE40,C3AR1,CALR,CAPG,Ccl2,CCR6,CD44,CD68,CD80,CD86,CFH,CH25H,CLEC5A,CLEC6A,CSF2RB,CTLA4,CXCL10,CXCL3,FCER1G,FCGR2B,FN1,GRN,GSN,HMOX1,HPGDS,IL12B,IL7R,ITGAX,ITK,LCN2,LEPR,LGALS3,MALT1,MSR1,NCR1,PLP1,POSTN,RAPGEF3,SFTPD,SIGLEC1,SOCS3,THBD,THY1,TLR2,TNF,TREM2	47
Cellular Function and Maintenance,Inflammatory Response	phagocytosis	Phagocytosis	2.39e-08	9.56e-07	Decreased	-2.771		-2.996	AMPH,ANPEP,C3AR1,CALR,CAPG,CAV1,Ccl2,CD4,CD44,CFH,CH25H,CLEC6A,CRK,CSF2RB,CXCL10,FCER1G,FCGR2B,FGF7,GABARAPL1,GRB2,GRN,GSN,GULP1,HMOX1,ITGAX,LCN2,LEPR,LGALS3,MFN2,MSR1,MYO5A,NCF1,NPY,PRKAA2,PRKCE,RAPGEF3,RRAS2,RXRA,SFTPD,SIGLEC1,TLR1,TLR2,TNF,TREM2,VWF	45
Cellular Movement	cellular infiltration	Cellular infiltration by myeloid cells	4.8e-12	3.75e-10	Decreased	-2.77		-2.852	ACKR1,ADRB3,AIM2,C3AR1,C6,CAV1,Ccl2,CCN2,CCR6,CD300LF,CD44,CFH,CMKLR1,CTSB,CXCL10,CXCL2,CXCL3,CXCR2,CYSLTR2,FCER1G,HIF1A,HMOX1,IKBKE,IL12B,IL1RN,IRF5,ITK,KDR,LBP,LCN2,LGALS3,MMP12,MSR1,MYRF,NCF1,NQO1,PLP1,PPM1D,PRKG1,PTGIR,RSPO3,SERPING1,SMAD7,SOCS3,SOD3,SPP1,ST14,THBD,TLR2,TNF,VAV3,VWF	52
Cell-To-Cell Signaling and Interaction	interaction	Interaction of blood cells	4.89e-15	6.51e-13	Decreased	-2.752		-2.977	ABCC4,ACKR1,ANGPT1,APLN,ATP2A3,BMPER,CALR,Ccl2,CCL28,CCL3L3,CCR3,CD151,CD34,CD4,CD44,CD80,CD81,CD86,CFH,CSF2RB,CTLA4,CTSZ,CXCL10,CXCL12,CXCL2,CXCL3,CXCR2,EFNB1,ENG,FCER1G,FCGR2B,FN1,HIF1A,HPSE,IL7R,ITGA1,ITGAX,ITK,KDR,KLRG1,LBP,LGALS3,LGALS8,Ly6a (includes others),MITF,MSR1,NCR1,NPTX1,NPY,OLR1,PLCB1,PLCG2,RAP1B,RASGRP2,RGS1,RHBDD3,SERPING1,SFTPD,SIPA1,SPP1,THBD,THY1,TLR2,TNF,TREM2,VAV3,VWF,WDR44,…	70
Organismal Survival	morbidity or mortality	Morbidity or mortality	2.35e-17	4.35e-15	Decreased	-2.74		-1.911	ABCB1,ABCC4,ADAM15,AGTR1,AHCTF1,AIM2,AKT3,ALDH1A2,ALPL,AMPH,ANGPT1,ANGPTL4,ANKH,APLNR,APOBEC1,AQP1,BBC3,BEST1,BIRC3,BMPER,C3AR1,CABIN1,CADPS2,CALCRL,Cald1,CALR,CARD10,CARM1,CAV1,Ccl2,CCL3L3,Ccl6,CCN2,CD151,CD4,CD44,CD68,CDC7,CDKN1A,CELSR1,CFH,CLEC6A,CLN3,CNN3,COL12A1,COL13A1,COL6A2,COMMD3-BMI1,COMMD9,COPS8,CREB3L2,CRK,CSNK1A1,CSRP1,Ctla2a/Ctla2b,CTLA4,CTSB,CTSD,CTSV,CXCL10,CXCL12,CXCL2,CXCL3,CXCL…	243
Cell-To-Cell Signaling and Interaction	binding	Binding of blood cells	9.43e-15	1.23e-12	Decreased	-2.727		-2.952	ABCC4,ACKR1,ANGPT1,APLN,ATP2A3,BMPER,CALR,Ccl2,CCL28,CCL3L3,CCR3,CD151,CD34,CD4,CD44,CD80,CD81,CD86,CFH,CSF2RB,CTLA4,CTSZ,CXCL10,CXCL12,CXCL2,CXCL3,CXCR2,EFNB1,ENG,FCER1G,FCGR2B,FN1,HIF1A,HPSE,IL7R,ITGA1,ITGAX,ITK,KDR,KLRG1,LBP,LGALS3,LGALS8,Ly6a (includes others),MITF,MSR1,NCR1,NPTX1,NPY,OLR1,PLCB1,PLCG2,RAP1B,RASGRP2,RGS1,SERPING1,SFTPD,SIPA1,SPP1,THBD,THY1,TLR2,TNF,TREM2,VAV3,VWF,WDR44,Wfdc17,…	69
Cell-To-Cell Signaling and Interaction,Hematological System Development and Function,Immune Cell Trafficking	adhesion	Adhesion of immune cells	2.37e-12	1.94e-10	Decreased	-2.421		-2.664	ANGPT1,BMPER,Ccl2,CCL28,CCL3L3,CCR3,CD151,CD34,CD4,CD44,CD80,CD81,CD86,CFH,CSF2RB,CTSZ,CXCL10,CXCL12,CXCL2,CXCL3,CXCR2,FN1,HIF1A,HPSE,IL7R,ITGAX,ITK,KDR,KLRG1,LBP,LGALS3,LGALS8,Ly6a (includes others),MITF,MSR1,NPTX1,NPY,OLR1,PLCB1,RAP1B,RASGRP2,RGS1,SERPING1,SFTPD,SIPA1,SPP1,THBD,THY1,TLR2,TNF,TREM2,VAV3,VWF,WDR44,Wfdc17,ZAP70	56
Cellular Movement	cell movement	Cell movement of myeloid cells	2.68e-21	6.78e-19	Decreased	-2.358		-2.603	ACKR1,ADAM15,ADRB3,AIM2,ANGPT1,C3AR1,C6,CAPG,CAV1,Ccl2,CCL28,CCL3L3,CCN2,CCR3,CCR6,CD151,CD300LF,CD4,CD44,CDKN1A,CFH,CMKLR1,CTSB,CTSV,CXCL10,CXCL12,CXCL17,CXCL2,CXCL3,CXCL6,Cxcl9,CXCR2,CYSLTR2,CYTL1,EDNRB,EFNB1,ENG,EPAS1,FCER1G,FN1,GBF1,GLRB,GRN,GSN,HCAR2,HIF1A,HMOX1,IGFBP3,IKBKE,IL12B,IL1RN,INHBA,IRF5,ITGA1,ITGAX,ITK,KDR,LBP,LCN2,LGALS3,LGMN,MAPT,MMP12,MSR1,MYRF,NCF1,NCKAP1L,NLRP12,NQO1,ORAI1,PD…	97
Cell-To-Cell Signaling and Interaction,Hematological System Development and Function	interaction	Interaction of T lymphocytes	2.69e-08	1.05e-06	Decreased	-2.351		-2.51	CALR,CCL28,CCR3,CD151,CD4,CD44,CD80,CD81,CD86,CTLA4,CXCL10,CXCL12,FN1,IL7R,ITK,Ly6a (includes others),NPTX1,NPY,PLCB1,RAP1B,SPP1,TLR2,TNF,WDR44,ZAP70	25
Cellular Movement,Hematological System Development and Function,Immune Cell Trafficking	cellular infiltration	Cellular infiltration by leukocytes	1.06e-14	1.35e-12	Decreased	-2.333		-2.402	ACKR1,ADRB3,AIM2,C3AR1,C6,CAV1,Ccl2,CCL3L3,CCN2,CCR6,CD300LF,CD44,CD80,CD86,CFH,CLEC5A,CMKLR1,CTLA4,CTSB,CXCL10,CXCL12,CXCL2,CXCL3,CXCR2,CYSLTR2,FCER1G,FCGR2B,FN1,FOXP3,HIF1A,HMOX1,IGFBP3,IKBKE,IL12B,IL1RN,IRF5,ITGA1,ITK,KDR,LAMA4,LBP,LCN2,LGALS3,Ly6a (includes others),MALT1,MMP12,MSR1,MYRF,NCF1,NQO1,PLP1,PPM1D,PRKG1,PTGIR,RSPO3,SERPING1,SMAD7,SOCS3,SOD3,SPP1,ST14,STAT5A,THBD,TLR2,TNF,VAV3,VWF	67
Cell-To-Cell Signaling and Interaction	activation	Activation of cells	1.38e-16	2.38e-14	Decreased	-2.292		-2.574	ADRB3,ANGPT1,APLN,ATP2A3,BHLHE40,BMPER,C3AR1,C6,CABIN1,CALR,Ccl2,Ccl6,CCN2,CCR6,CD300LF,CD4,CD44,CD80,CD81,CD86,CDKN1A,CFH,CHI3L1,CLEC4G,CLEC5A,COMMD3-BMI1,CPE,CSF2RB,CTLA4,CXCL10,CXCL12,CXCL2,CXCL3,CXCL6,CXCR2,CYSLTR2,DACH1,EFNB2,EGR2,FCER1G,FCGR2B,FFAR2,FMOD,FN1,FOXP3,GIMAP1-GIMAP5,GP2,GPNMB,GRB2,GRIA1,GRN,GZMA,Gzmb,HIF1A,HMOX1,HPSE,HSD11B1,HYAL2,IFI16,Igha,IL12B,IL1RN,INHBA,INSR,IRF5,ITGA1,ITG…	128
Cell-To-Cell Signaling and Interaction	adhesion	Adhesion of blood cells	4.04e-14	4.6e-12	Decreased	-2.254		-2.474	ABCC4,ANGPT1,APLN,ATP2A3,BMPER,Ccl2,CCL28,CCL3L3,CCR3,CD151,CD34,CD4,CD44,CD80,CD81,CD86,CFH,CSF2RB,CTSZ,CXCL10,CXCL12,CXCL2,CXCL3,CXCR2,EFNB1,FCER1G,FN1,HIF1A,HPSE,IL7R,ITGA1,ITGAX,ITK,KDR,KLRG1,LBP,LGALS3,LGALS8,Ly6a (includes others),MITF,MSR1,NPTX1,NPY,OLR1,PLCB1,PLCG2,RAP1B,RASGRP2,RGS1,SERPING1,SFTPD,SIPA1,SPP1,THBD,THY1,TLR2,TNF,TREM2,VAV3,VWF,WDR44,Wfdc17,ZAP70	63
Cellular Movement,Hematological System Development and Function,Immune Cell Trafficking	cell movement	Cell movement of leukocytes	2.7e-23	7.87e-21	Decreased	-2.235		-2.518	ABCC4,ACKR1,ADAM15,ADRB3,AIM2,ANGPT1,C3AR1,C6,CALR,CAPG,CAV1,Ccl2,CCL28,CCL3L3,Ccl6,CCN2,CCR3,CCR6,CD151,CD300LF,CD4,CD44,CD80,CD81,CD86,CDKN1A,CFH,CLEC5A,CMKLR1,CSF2RB,CTLA4,CTSB,CTSV,CTSZ,CXCL10,CXCL12,CXCL17,CXCL2,CXCL3,CXCL6,Cxcl9,CXCR2,CYSLTR2,CYTL1,EDNRB,EFNB1,EFNB2,EGR2,ENG,EPAS1,FCER1G,FCGR2B,FN1,FOXP3,GBF1,GLRB,GPR183,GRN,GSN,HCAR2,HIF1A,HMOX1,HPSE,IGFBP3,IKBKE,IL12B,IL1RN,IL7R,INHBA,IRF…	125
Cellular Movement,Hematological System Development and Function,Immune Cell Trafficking,Inflammatory Response	cellular infiltration	Cellular infiltration by macrophages	1.68e-07	5.33e-06	Decreased	-2.215		-2.285	ACKR1,ADRB3,AIM2,C6,CAV1,Ccl2,CCN2,CCR6,CD44,CXCL10,CYSLTR2,HIF1A,HMOX1,IKBKE,IL1RN,IRF5,KDR,MYRF,NQO1,PLP1,SERPING1,SMAD7,SOD3,SPP1,ST14,THBD,TLR2,TNF	28
Dermatological Diseases and Conditions,Organismal Injury and Abnormalities	skin lesion	Skin lesion	1.9e-24	6.47e-22	Decreased	-2.147		-2.065	ABCB1,ABCC4,ABLIM3,ADAM15,ADAMTS15,ADRB3,AGTR1,AHCTF1,AIM2,AKT3,ALDH1A2,ALDH1L2,ALDH7A1,ALPL,AMIGO2,AMPH,ANGPT1,ANGPTL4,ANKH,ANKRD26,ANKS1A,ANPEP,APLNR,APOBEC1,AQP1,ARHGAP21,ARHGAP28,ARHGAP29,ARHGEF15,ARNTL2,ARSB,ARSJ,ASH1L,ATP11A,ATP2A3,ATP6V0D2,ATP6V0E2,AUTS2,B3GALNT2,BASP1,BEST1,BIRC3,BMPER,BRWD1,BTBD11,C17orf75,C1QC,C2orf76,C3AR1,C6,C6orf106,CACNA1E,CACNA2D4,CADPS2,CALCRL,CARD10,CARM1,CAV1,CB…	508
Cellular Movement,Hematological System Development and Function,Immune Cell Trafficking,Inflammatory Response	cellular infiltration	Cellular infiltration by phagocytes	6.58e-13	5.9e-11	Decreased	-2.143		-2.233	ACKR1,ADRB3,AIM2,C3AR1,C6,CAV1,Ccl2,CCN2,CCR6,CD300LF,CD44,CD86,CFH,CMKLR1,CTSB,CXCL10,CXCL12,CXCL2,CXCL3,CXCR2,CYSLTR2,FCER1G,HIF1A,HMOX1,IKBKE,IL1RN,IRF5,KDR,LBP,LCN2,LGALS3,MMP12,MYRF,NCF1,NQO1,PLP1,PPM1D,PRKG1,RSPO3,SERPING1,SMAD7,SOCS3,SOD3,SPP1,ST14,THBD,TLR2,TNF,VAV3,VWF	50
Cardiovascular Disease,Organismal Injury and Abnormalities	vaso-occlusion	Vaso-occlusion	2.03e-08	8.27e-07	Decreased	-2.121		-2.149	ABCB1,ADRB3,AGTR1,ANGPTL4,APLN,APOBEC1,BIRC3,CACNA1E,CAV1,Ccl2,CCL3L3,CD44,CD68,CDH13,CDKN1A,CHI3L1,CTSV,CXCL10,CXCL12,CXCL2,EDNRB,FCGR2B,FN1,GCLM,GHR,GRIA1,HCAR2,HMOX1,INSR,ITGA8,ITGAX,KDR,LCN2,LGALS3,MAFB,MAPT,MMP12,MSR1,NCF1,NPR3,OLR1,ORAI1,PDE4B,PDE5A,PDE7A,PRKG1,PTGIR,RASL12,RGS1,S1PR1,SERPINA3,SLC6A2,SLC7A11,SOCS3,SPP1,ST14,STAT5A,THBD,TLR2,TNF,TREM2,VAV3,VNN1,VWF,XIAP	65
Cell-To-Cell Signaling and Interaction,Hematological System Development and Function	interaction	Interaction of lymphocytes	5.41e-09	2.47e-07	Decreased	-2.108		-2.305	CALR,CCL28,CCR3,CD151,CD4,CD44,CD80,CD81,CD86,CTLA4,CXCL10,CXCL12,ENG,FN1,IL7R,ITK,Ly6a (includes others),NCR1,NPTX1,NPY,PLCB1,RAP1B,RGS1,RHBDD3,SIPA1,SPP1,TLR2,TNF,WDR44,ZAP70	30
Immunological Disease	hypersensitive reaction	Hypersensitive reaction	2.09e-08	8.49e-07	Decreased	-2.096		-2.218	ADRB3,C3AR1,CALR,CAPG,CBR1,Ccl2,CCL3L3,CCR3,CCR6,CD300LF,CD4,CD44,CD81,CFH,CNN3,COIL,CSF2RB,CTSV,CXCL10,CYSLTR2,FCER1G,FCGR2B,GPD1,GSN,HPGDS,HSF2,IDO2,IL12B,IL1RN,ITK,LBP,LEPR,LGMN,Ly6a (includes others),MALT1,MMP19,NCF1,NKX2-5,NLRP12,NPTX1,ORAI1,PDE4B,PLP1,PTGIR,SFTPD,SLC6A2,SOCS2,SOCS3,SPP1,THBD,TLR2,TNF	52
Cell-To-Cell Signaling and Interaction,Hematological System Development and Function	interaction	Interaction of mononuclear leukocytes	3.02e-09	1.5e-07	Decreased	-2.071		-2.269	CALR,CCL28,CCR3,CD151,CD34,CD4,CD44,CD80,CD81,CD86,CTLA4,CXCL10,CXCL12,ENG,FN1,IL7R,ITGAX,ITK,LBP,Ly6a (includes others),NCR1,NPTX1,NPY,PLCB1,RAP1B,RGS1,RHBDD3,SIPA1,SPP1,TLR2,TNF,VWF,WDR44,ZAP70	34
Cardiovascular Disease,Organismal Injury and Abnormalities	atherosclerosis	Atherosclerosis	7.74e-08	2.71e-06	Decreased	-2.041		-2.081	ABCB1,ADRB3,AGTR1,ANGPTL4,APOBEC1,BIRC3,CACNA1E,CAV1,Ccl2,CCL3L3,CD44,CD68,CDH13,CDKN1A,CHI3L1,CTSV,CXCL10,CXCL2,FCGR2B,FN1,GCLM,GHR,GRIA1,HCAR2,HMOX1,INSR,ITGA8,ITGAX,KDR,LCN2,LGALS3,MAFB,MMP12,MSR1,NCF1,NPR3,OLR1,PDE4B,PDE5A,PDE7A,PRKG1,PTGIR,RASL12,RGS1,S1PR1,SLC7A11,SOCS3,SPP1,ST14,STAT5A,THBD,TLR2,TNF,TREM2,VNN1,VWF,XIAP	57
Cellular Movement,Hematological System Development and Function,Immune Cell Trafficking,Inflammatory Response	cell movement	Cell movement of neutrophils	2.17e-14	2.61e-12	Decreased	-2.019		-2.208	ACKR1,ADAM15,ADRB3,AIM2,C3AR1,CAPG,Ccl2,CCL3L3,CCN2,CCR6,CD151,CD300LF,CD44,CFH,CMKLR1,CTSB,CXCL10,CXCL12,CXCL2,CXCL3,CXCL6,CXCR2,ENG,FCER1G,FN1,GBF1,GRN,GSN,HMOX1,IL1RN,ITGA1,LBP,LCN2,LGALS3,MMP12,NCF1,NCKAP1L,NLRP12,NQO1,PDE4B,PLCG2,PLP1,PPM1D,PRKG1,RAP1B,RSPO3,SOCS3,SPP1,ST14,THBD,TLR2,TNF,TREM3,VAV3,VWF	55
Cellular Movement,Hematological System Development and Function,Immune Cell Trafficking	cell movement	Cell movement of granulocytes	2.53e-15	3.52e-13	Decreased	-2.006		-2.214	ACKR1,ADAM15,ADRB3,AIM2,C3AR1,CAPG,Ccl2,CCL28,CCL3L3,CCN2,CCR3,CCR6,CD151,CD300LF,CD44,CFH,CMKLR1,CTSB,CXCL10,CXCL12,CXCL2,CXCL3,CXCL6,Cxcl9,CXCR2,ENG,FCER1G,FN1,GBF1,GRN,GSN,HIF1A,HMOX1,IGFBP3,IL12B,IL1RN,ITGA1,ITK,LBP,LCN2,LGALS3,MMP12,MSR1,NCF1,NCKAP1L,NLRP12,NQO1,ORAI1,PDE4B,PLCG2,PLP1,PPM1D,PRKG1,PTGIR,RAP1B,RSPO3,SOCS3,SPP1,ST14,THBD,TLR2,TNF,TREM3,VAV3,VWF	65
Hematological System Development and Function,Tissue Development	accumulation	Accumulation of myeloid cells	1.73e-08	7.23e-07		-1.998		-2.084	C6,Ccl2,CCL3L3,CCR3,CD44,CMKLR1,CXCL10,CXCL12,CXCL2,CXCL3,Cxcl9,GRN,HMOX1,IL12B,IL1RN,IRF5,ITGA1,ITGAX,LCN2,NCF1,NLRP12,P2RY2,POSTN,SERPING1,SMAD7,SPP1,THBD,TLR2,TNF	29
Inflammatory Response	inflammatory response	Inflammatory response	5.71e-19	1.23e-16		-1.99		-2.204	ABCB1,ACKR1,Acp5,AGTR1,ANGPT1,ANGPTL4,ASH1L,BIRC3,C3AR1,C6,CALCRL,CAPG,CAV1,Ccl2,CCL28,CCL3L3,CCR3,CCR6,CD151,Cd33,CD4,CD44,CDKN1A,CFH,CHI3L1,CLEC5A,CMKLR1,Ctla2a/Ctla2b,CTSB,CXCL10,CXCL12,CXCL17,CXCL2,CXCL3,CXCL6,Cxcl9,CXCR2,CYTL1,EDNRB,EFNB1,ENG,EPAS1,FCER1G,FCGR2B,FN1,FOXP3,GBF1,GLRB,GPR183,GPR68,GRN,GSN,HCAR2,HMOX1,HPGDS,HPSE,HYAL2,IL12B,IL1RN,INHBA,ITGA1,KDR,KLRG1,LBP,LCN2,LGALS3,LGMN,MAPT,M…	114
Cardiovascular Disease,Organismal Injury and Abnormalities	occlusion	Occlusion of artery	3.56e-08	1.34e-06		-1.981		-2.01	ABCB1,ADRB3,AGTR1,ANGPTL4,APOBEC1,BIRC3,CACNA1E,CAV1,Ccl2,CCL3L3,CD44,CD68,CDH13,CDKN1A,CHI3L1,CTSV,CXCL10,CXCL12,CXCL2,FCGR2B,FN1,GCLM,GHR,GRIA1,HCAR2,HMOX1,INSR,ITGA8,ITGAX,KDR,LCN2,LGALS3,MAFB,MAPT,MMP12,MSR1,NCF1,NPR3,OLR1,ORAI1,PDE4B,PDE5A,PDE7A,PRKG1,PTGIR,RASL12,RGS1,S1PR1,SERPINA3,SLC6A2,SLC7A11,SOCS3,SPP1,ST14,STAT5A,THBD,TLR2,TNF,TREM2,VAV3,VNN1,VWF,XIAP	63
Cellular Movement,Hematological System Development and Function,Immune Cell Trafficking,Inflammatory Response	cell movement	Cell movement of phagocytes	4.18e-23	1.19e-20		-1.98		-2.25	ABCC4,ACKR1,ADAM15,ADRB3,AIM2,ANGPT1,C3AR1,C6,CAPG,CAV1,Ccl2,CCL3L3,CCN2,CCR3,CCR6,CD151,CD300LF,CD4,CD44,CD80,CD81,CD86,CDKN1A,CFH,CMKLR1,CSF2RB,CTSB,CTSV,CTSZ,CXCL10,CXCL12,CXCL17,CXCL2,CXCL3,CXCL6,CXCR2,CYSLTR2,CYTL1,EDNRB,EFNB1,ENG,EPAS1,FCER1G,FN1,GBF1,GLRB,GPR183,GRN,GSN,HCAR2,HIF1A,HMOX1,HPSE,IKBKE,IL12B,IL1RN,INHBA,IRF5,ITGA1,ITGAX,KDR,LBP,LCN2,LGALS3,LGMN,MAPT,MMP12,MYRF,NCF1,NCKAP1L,NCR…	100
Cellular Movement,Immune Cell Trafficking	migration	Leukocyte migration	3.76e-24	1.25e-21		-1.965		-2.269	ABCC4,ACKR1,ADAM15,ADRB3,AIM2,ANGPT1,C3AR1,C6,CALR,CAPG,CAV1,Ccl2,CCL28,CCL3L3,Ccl6,CCN2,CCR3,CCR6,CD151,CD300LF,CD34,CD4,CD44,CD80,CD81,CD86,CDKN1A,CFH,CHI3L1,CLEC5A,CMKLR1,CSF2RB,CTLA4,CTSB,CTSV,CTSZ,CXCL10,CXCL12,CXCL17,CXCL2,CXCL3,CXCL6,Cxcl9,CXCR2,CYP1A1,CYSLTR2,CYTL1,EDNRB,EFNB1,EFNB2,EGR2,ENG,EPAS1,FCER1G,FCGR2B,FN1,FOXP3,GBF1,GLRB,GPC1,GPR183,GRB2,GRN,GSN,HCAR2,HIF1A,HMOX1,HPSE,IGFBP3,IKB…	143
Hematological System Development and Function,Immune Cell Trafficking,Inflammatory Response,Tissue Development	accumulation	Accumulation of leukocytes	1.6e-07	5.12e-06		-1.94		-2.039	C6,Ccl2,CCL3L3,CCR3,CD44,CD80,CD86,CMKLR1,CTLA4,CXCL10,CXCL12,CXCL2,CXCL3,Cxcl9,CXCR2,GIMAP1-GIMAP5,GRN,HMOX1,IL12B,IL1RN,IRF5,ITGA1,ITGAX,LCN2,NCF1,NLRP12,P2RY2,POSTN,S1PR1,SERPING1,SMAD7,SPP1,STAT5A,THBD,TLR2,TNF	36
Hematological System Development and Function,Tissue Development	accumulation	Accumulation of blood cells	1.09e-07	3.63e-06		-1.929		-2.019	C6,Ccl2,CCL3L3,CCR3,CD44,CD80,CD86,CMKLR1,CTLA4,CXCL10,CXCL12,CXCL2,CXCL3,Cxcl9,CXCR2,FCGR2B,GIMAP1-GIMAP5,GRN,HMOX1,IL12B,IL1RN,IRF5,ITGA1,ITGAX,LCN2,NCF1,NLRP12,P2RY2,PIM2,POSTN,S1PR1,SERPING1,SMAD7,SPP1,STAT5A,THBD,TLR2,TNF	38
Tissue Development	accumulation	Accumulation of cells	4.8e-09	2.2e-07		-1.909		-1.987	C6,Ccl2,CCL28,CCL3L3,CCR3,CD44,CD80,CD86,CDKN1A,CMKLR1,CSNK1A1,CTLA4,CXCL10,CXCL12,CXCL2,CXCL3,Cxcl9,CXCR2,ENG,FCGR2B,GIMAP1-GIMAP5,GRN,HMOX1,IFI16,IL12B,IL1RN,IRF5,ITGA1,ITGAX,ITK,KDR,LCN2,NCF1,NLRP12,P2RY2,PIM2,POSTN,S1PR1,SERPING1,SMAD7,SPP1,STAT5A,THBD,TLR2,TNF,TPX2	46
Cancer,Gastrointestinal Disease,Hepatic System Disease,Organismal Injury and Abnormalities	liver tumor	Liver tumor	1.59e-12	1.34e-10		-1.896		-1.874	ABCC4,ABLIM3,ACY1,ADAM15,AHCTF1,ALDH7A1,ALPL,AMIGO2,AMPH,ANGPT1,ANKRD26,ANKS1A,ANPEP,AQP1,AREL1,ARHGAP21,ARHGAP29,ARHGEF15,ARL4D,ARMCX2,ARNTL2,ARSB,ARSJ,ASF1B,ASH1L,ATP11A,ATP2A3,AUTS2,BHLHE40,BRWD1,BTBD11,C3AR1,C3orf70,CABIN1,CACNA1E,CACNA2D4,CADPS2,CALCRL,CAPG,CARM1,CCAR1,CCDC12,Ccl2,CCR6,CD109,CD300LF,CD34,CD4,CD44,CDC40,CDC7,CDCA2,CDH11,CDH13,CDKN1A,CEBPZ,CELSR1,CHD1L,CHMP7,CHRDL1,CHSY3,CLDN2…	382
Gastrointestinal Disease,Hepatic System Disease,Organismal Injury and Abnormalities	liver lesion	Liver lesion	3.23e-14	3.75e-12		-1.855		-1.77	ABCC4,ABLIM3,ACKR1,ACY1,ADAM15,AGTR1,AHCTF1,ALDH7A1,ALPL,AMIGO2,AMPH,ANGPT1,ANKRD26,ANKS1A,ANPEP,AQP1,AREL1,ARHGAP21,ARHGAP29,ARHGEF15,ARL4D,ARMCX2,ARNTL2,ARSB,ARSJ,ASF1B,ASH1L,ATP11A,ATP2A3,AUTS2,BBC3,BHLHE40,BIRC3,BRWD1,BTBD11,C3AR1,C3orf70,CABIN1,CACNA1E,CACNA2D4,CADPS2,CALCRL,CAPG,CARM1,CCAR1,CCDC12,Ccl2,CCL3L3,CCR6,CD109,CD300LF,CD34,CD4,CD44,CDC40,CDC7,CDCA2,CDH11,CDH13,CDKN1A,CEBPZ,CELSR1,…	403
Cellular Movement,Hematological System Development and Function,Immune Cell Trafficking,Inflammatory Response	cell movement	Cell movement of macrophages	1.23e-14	1.53e-12		-1.852		-1.998	ACKR1,ADRB3,AIM2,C3AR1,C6,CAV1,Ccl2,CCL3L3,CCN2,CCR6,CD44,CDKN1A,CMKLR1,CXCL10,CXCL12,CXCL17,CXCL3,CYSLTR2,CYTL1,EDNRB,ENG,EPAS1,FN1,GLRB,GSN,HCAR2,HIF1A,HMOX1,IKBKE,IL12B,IL1RN,IRF5,ITGA1,KDR,LGALS3,MAPT,MMP12,MYRF,NQO1,PLP1,S100A4,S1PR1,SERPING1,SFTPD,SMAD7,SOD3,SPP1,ST14,THBD,TLR2,TNF,TREM2	52
Cell-To-Cell Signaling and Interaction	activation	Activation of lymphoid cells	2.5e-08	9.88e-07		-1.806		-2.005	BHLHE40,C3AR1,CALR,Ccl2,CD4,CD44,CD80,CD81,CD86,CDKN1A,CLEC4G,CSF2RB,CTLA4,CXCL10,CXCL12,EFNB2,EGR2,FCER1G,FCGR2B,FN1,FOXP3,GIMAP1-GIMAP5,GP2,GPNMB,GZMA,Gzmb,HIF1A,Igha,IL12B,IL1RN,IRF5,ITGAX,ITK,LAT2,LGALS3,MALT1,MMP19,NCF1,NCR1,NPY,ORAI1,PIBF1,PLCG2,PLP1,RHBDD3,SIGLEC1,SOCS2,SPP1,STAT5A,THY1,TLR1,TLR2,TNF,TWSG1,ZAP70	55
Cell-To-Cell Signaling and Interaction,Hematological System Development and Function	binding	Binding of mononuclear leukocytes	7.98e-08	2.77e-06		-1.798		-1.984	CALR,CCL28,CCR3,CD151,CD34,CD4,CD44,CD80,CD81,CD86,CTLA4,CXCL10,CXCL12,ENG,FN1,IL7R,ITGAX,ITK,LBP,Ly6a (includes others),NCR1,NPY,RAP1B,RGS1,SIPA1,SPP1,TNF,VWF,WDR44,ZAP70	30
Cell-To-Cell Signaling and Interaction,Hematological System Development and Function,Immune Cell Trafficking,Inflammatory Response	activation	Activation of mononuclear leukocytes	3.76e-09	1.82e-07		-1.781		-1.988	BHLHE40,C3AR1,CALR,Ccl2,CD4,CD44,CD80,CD81,CD86,CDKN1A,CLEC4G,CLEC5A,CSF2RB,CTLA4,CXCL10,CXCL12,EFNB2,EGR2,FCER1G,FCGR2B,FN1,FOXP3,GIMAP1-GIMAP5,GP2,GPNMB,GZMA,Gzmb,HIF1A,HYAL2,Igha,IL12B,IL1RN,IRF5,ITGA1,ITK,LAT2,LBP,LGALS3,MALT1,MMP19,NCF1,NCR1,NPY,ORAI1,PIBF1,PLCG2,PLP1,RHBDD3,Saa3,SIGLEC1,SOCS2,SPP1,STAT5A,THY1,TLR1,TLR2,TNF,TWSG1,ZAP70	59
Cellular Movement,Hematological System Development and Function,Immune Cell Trafficking,Inflammatory Response	migration	Migration of macrophages	3.98e-09	1.91e-07		-1.772		-1.931	Ccl2,CCL3L3,CXCL10,CXCL12,CXCL3,ENG,EPAS1,FN1,HIF1A,IL12B,IL1RN,ITGA1,KDR,LGALS3,MAPT,MMP12,S1PR1,SPP1,TLR2,TNF,TREM2	21
Cellular Movement	cellular infiltration	Cellular infiltration	1.55e-15	2.21e-13		-1.76		-1.832	ACKR1,ADRB3,AIM2,C3AR1,C6,CAV1,Ccl2,CCL3L3,CCN2,CCR6,CD300LF,CD4,CD44,CD80,CD86,CDH13,CFH,CLEC5A,CMKLR1,CSF2RB,CTLA4,CTSB,CXCL10,CXCL12,CXCL2,CXCL3,CXCR2,CYSLTR2,ENG,FCER1G,FCGR2B,FN1,FOXP3,HIF1A,HMOX1,IGFBP3,IKBKE,IL12B,IL1RN,IRF5,ITGA1,ITK,KDR,LAMA4,LBP,LCN2,LGALS3,Ly6a (includes others),MALT1,MMP12,MSR1,MYRF,NCF1,NQO1,PDGFB,PLP1,PPM1D,PRKG1,PTGIR,RBP1,RSPO3,SERPING1,SMAD7,SOCS2,SOCS3,SOD3,SPP1…	74
Gene Expression	expression	Expression of RNA	1.81e-07	5.71e-06		-1.742		-1.938	ABLIM3,AHCTF1,AHRR,ALDH1A2,AMPH,APLN,ARNTL2,ASH1L,AUTS2,BASP1,BHLHE40,Bhlhe41,BRWD1,CALR,CARM1,CAV1,CCDC85B,CCL3L3,CCN2,CD34,CD4,CD44,CD81,CD86,CDH13,CDKN1A,CEBPZ,CLN3,COMMD3-BMI1,CPE,CREB3L2,CRK,CRTC1,CRYM,CSF2RB,CSNK1A1,CXCL10,CXCL3,CYTL1,DACH1,DCLK1,DNAJB6,DNMT3A,EAF2,EDNRB,EFEMP1,EGR2,EHF,ELP2,ENG,EOMES,EPAS1,FGF7,FGFR4,FLCN,FN1,FOXP3,FZD1,FZD4,GHR,GPR183,GRN,GSN,GTF2E2,GTF2H1,HBZ,HECW2,HEXB,…	185
Cell-To-Cell Signaling and Interaction,Hematological System Development and Function,Immune Cell Trafficking,Inflammatory Response	activation	Activation of lymphocytes	5.86e-08	2.13e-06		-1.698		-1.895	BHLHE40,C3AR1,CALR,Ccl2,CD4,CD44,CD80,CD81,CD86,CDKN1A,CLEC4G,CSF2RB,CTLA4,CXCL10,CXCL12,EFNB2,EGR2,FCER1G,FCGR2B,FN1,FOXP3,GIMAP1-GIMAP5,GP2,GPNMB,GZMA,Gzmb,HIF1A,Igha,IL12B,IL1RN,IRF5,ITK,LAT2,LGALS3,MALT1,MMP19,NCF1,NCR1,NPY,ORAI1,PIBF1,PLCG2,PLP1,RHBDD3,SIGLEC1,SOCS2,SPP1,STAT5A,THY1,TLR1,TLR2,TNF,TWSG1,ZAP70	54
Cancer,Organismal Injury and Abnormalities	squamous-cell carcinoma	Squamous-cell carcinoma	9.35e-09	4.07e-07		-1.698		-1.673	ABCB1,ABLIM3,ADAMTS15,AGTR1,AKT3,AMPH,ANGPT1,ANKRD26,ANPEP,AQP1,AREL1,ARHGAP28,ARHGEF15,ARMCX2,ARSB,ATP6V0E2,AUTS2,BTBD18,C3orf70,C6,C6orf106,CABIN1,CACNA1E,CACNA2D4,CADPS2,CAV1,CCAR1,CCN2,CCR6,CD200R1L,CD300LF,CD300LG,CD34,CD4,CD44,CD81,CDC7,CDCA2,CDH11,CDH13,CDKN1A,CHI3L1,CLN3,CMKLR1,CNTN4,COIL,COL12A1,COL6A2,CRK,CSNK1A1,CTLA4,CXCL10,CXCL12,CXCL2,CXCL3,CYP1A1,CYP2B6,CYSLTR2,DBF4,DCLK1,DDHD1,DDX…	246
Cellular Movement	chemotaxis	Chemotaxis of myeloid cells	6.96e-13	6.21e-11		-1.678		-1.964	ANGPT1,C3AR1,CAPG,Ccl2,CCL28,CCL3L3,CCR3,CCR6,CD151,CD4,CDKN1A,CMKLR1,CXCL10,CXCL12,CXCL17,CXCL2,CXCL3,CXCL6,Cxcl9,CXCR2,CYTL1,EDNRB,EFNB1,FCER1G,GBF1,GLRB,GRN,GSN,HCAR2,IL12B,INHBA,ITGA1,LBP,LCN2,LGALS3,LGMN,NCKAP1L,NLRP12,PDE4B,PDGFB,PRKG1,S100A4,SERPINA3,SFTPD,SPP1,TLR2,TNF,TREM3,VAV3	49
Cellular Movement,Hematological System Development and Function,Immune Cell Trafficking	cellular infiltration	Cellular infiltration by granulocytes	7.54e-12	5.8e-10		-1.654		-1.724	ACKR1,ADRB3,AIM2,C3AR1,Ccl2,CCN2,CD300LF,CD44,CFH,CMKLR1,CTSB,CXCL10,CXCL2,CXCL3,CXCR2,FCER1G,HIF1A,HMOX1,IL12B,IL1RN,ITK,LBP,LCN2,LGALS3,MMP12,MSR1,NCF1,NQO1,PLP1,PPM1D,PRKG1,PTGIR,RSPO3,SOCS3,SPP1,ST14,THBD,TLR2,TNF,VAV3,VWF	41
Cellular Movement,Hematological System Development and Function,Immune Cell Trafficking	migration	Migration of antigen presenting cells	1.18e-11	8.83e-10		-1.632		-1.806	ABCC4,Ccl2,CCL3L3,CCR6,CD44,CD80,CD81,CD86,CMKLR1,CSF2RB,CTSZ,CXCL10,CXCL12,CXCL17,CXCL3,ENG,EPAS1,FN1,HIF1A,IL12B,IL1RN,ITGA1,KDR,LGALS3,MAPT,MMP12,NCR1,NLRP12,NPY,S1PR1,SPP1,TLR2,TNF,TREM2	34
Cellular Compromise,Inflammatory Response	degranulation	Degranulation of phagocytes	8.84e-09	3.86e-07		-1.606		-1.764	ANGPT1,ANPEP,ARSA,ARSB,ATP11A,C3AR1,CCL3L3,CCR3,CD44,CD68,CHI3L1,CLEC5A,COMMD9,CRISPLD2,CSTB,CTLA4,CTSB,CTSD,CTSZ,CXCL3,CXCR2,EHF,FCER1G,FCGR2B,GLIPR1,GRN,GSN,HEXB,HMOX1,HPSE,HSD11B1,ITGAX,ITK,LAT2,LCN2,LGALS3,LRG1,NCKAP1L,OLR1,ORAI1,PGRMC1,PLCG2,PRAM1,PTPN4,RAP1B,SERPINA3,SLCO4C1,STAT5A,STOM,SYNGR1,TLR2,TMEM63A,TNF,TOLLIP,VNN1	55
Cancer,Organismal Injury and Abnormalities	neoplasia	Neoplasia of cells	2.22e-16	3.7e-14		-1.602		-1.69	ABCB1,ABLIM3,ADAMTS15,ADRB3,AGTR1,AIM2,AKT3,ALDH1L2,ALPL,AMPH,ANGPT1,ANGPTL4,ANKH,ANKRD26,ANPEP,AQP1,AREL1,ARHGAP28,ARHGEF15,ARMCX2,ARSB,ATP11A,ATP6V0D2,ATP6V0E2,AUTS2,BASP1,BBC3,BIRC3,BMPER,BTBD18,C3orf70,C6,C6orf106,CABIN1,CACNA1E,CACNA2D4,CADPS2,CALCRL,CAV1,CBR1,CCAR1,Ccl2,Ccl6,CCN2,CCR3,CCR6,CD151,CD200R1L,CD300LF,CD300LG,CD34,CD4,CD44,CD68,CD80,CD81,CD86,CDC7,CDCA2,CDH11,CDH13,CDKN1A,CELSR1,…	358
Cellular Function and Maintenance	homeostasis	Homeostasis of leukocytes	9.3e-11	6.21e-09		-1.59		-1.841	BBC3,BHLHE40,Bhlhe41,C3AR1,CARM1,Ccl2,CCR6,CD4,CD80,CD86,CDKN1A,CLEC6A,COMMD3-BMI1,CSF2RB,CTLA4,CTSV,CXCL10,CXCL12,CXCL6,CXCR2,DCLRE1C,DOCK10,EFNB1,EFNB2,EGR2,EOMES,FCER1G,FCGR2B,FOXP3,GIMAP1-GIMAP5,GPR183,GRB2,HIF1A,IL12B,IL1RN,IL7R,INHBA,IRF5,ITK,KDR,LAT2,LEPR,LRRC8A,LY9,MAFB,MALT1,MMP19,MSR1,NCKAP1L,NMT2,ORAI1,PDE4B,PIK3C3,PLP1,PTPN2,RAD52,S1PR1,SH2B2,SLC46A2,SMAD7,SOCS2,SOCS3,SOCS5,SPP1,STAT5…	72
Cellular Movement,Hematological System Development and Function,Immune Cell Trafficking,Inflammatory Response	migration	Migration of phagocytes	4.59e-13	4.21e-11		-1.557		-1.797	ABCC4,ACKR1,ADAM15,ANGPT1,Ccl2,CCL3L3,CCN2,CCR6,CD44,CD80,CD81,CD86,CFH,CMKLR1,CSF2RB,CTSV,CTSZ,CXCL10,CXCL12,CXCL17,CXCL2,CXCL3,CXCL6,CXCR2,ENG,EPAS1,FN1,HIF1A,IL12B,IL1RN,ITGA1,ITGAX,KDR,LGALS3,MAPT,MMP12,NCR1,NLRP12,NPY,PDE4B,PPM1D,RAP1B,S1PR1,SPP1,TLR2,TNF,TREM2,VAV3	48
Cancer,Endocrine System Disorders,Organismal Injury and Abnormalities	endocrine gland tumor	Endocrine gland tumor	1.43e-33	7.47e-31		-1.554		-1.484	AARD,ABCB1,ABCC4,ACY1,ADAM15,ADAMTS15,ADRB3,AGTR1,AHCTF1,AHRR,AKT3,ALDH18A1,ALDH1A2,ALDH1L2,ALDH7A1,AMPH,ANGPT1,ANGPTL4,ANKH,ANKRD26,ANKS1A,ANPEP,APOBEC1,APTX,AQP1,AREL1,ARHGAP21,ARHGAP28,ARHGAP29,ARHGEF15,ARL2BP,ARMCX2,ARNTL2,ARSA,ARSB,ASH1L,ATP11A,ATP2A3,ATP6V0E2,AURKAIP1,AUTS2,B3GALNT2,BASP1,BBC3,BBS5,BEST1,BIRC3,BMPER,BRWD1,BTBD11,C16orf74,C2orf76,C6,C6orf106,CABIN1,CACNA1E,CACNA2D4,CADPS2,CA…	654
Inflammatory Response	immune response	Immune response of cells	2.54e-10	1.56e-08		-1.532		-1.77	ABCB1,ABCC4,ANPEP,BHLHE40,BIRC3,C3AR1,CALR,CAPG,CAV1,Ccl2,CCR6,CD4,CD44,CD68,CD80,CD86,CDKN1A,CFH,CH25H,CLEC5A,CLEC6A,CRK,CSF2RB,CTLA4,CTSB,CTSD,CXCL10,CXCL3,ENG,FCER1G,FCGR2B,FGF7,FN1,GRB2,GRN,GSN,GULP1,HMOX1,HPGDS,IFIH1,IL12B,IL7R,ITGAX,ITK,KIF2A,LCN2,LEPR,LGALS3,MALT1,MAPT,MSR1,NCF1,NCR1,NPY,PLP1,POSTN,PRKAA2,PRKCE,RAPGEF3,ROR1,RRAS2,SFTPD,SIGLEC1,SMAD7,SOCS3,THBD,THY1,TLR1,TLR2,TNF,TREM2,TRIM…	73
Cardiovascular Disease	disorder of blood pressure	Disorder of blood pressure	1.25e-11	9.32e-10		-1.499		-1.395	ABCB1,ADRB3,AGTR1,ALPL,ANGPT1,APLN,APLNR,APTX,ARHGEF15,ATP2A3,CAV1,CD34,CD81,CDC7,CDH13,CFH,CHRNB1,CLDN23,CLEC14A,COL12A1,CSTF2T,CXCL10,DNAJB6,DNMT3A,ECE1,EDNRB,ENG,EPAS1,EPHB4,FAM49A,FHL1,FMO2,FZD4,GRB2,GRIA1,GSN,GSTA3,HIF1A,HMOX1,HPSE,HSD11B1,IL12B,IL1RN,KDR,KYNU,LEPR,MSRB3,MTUS1,NANS,NPR3,NPY,OLR1,OSBPL11,PCDH12,PDE4B,PDE5A,PDE7A,PDGFRA,PLSCR4,PPP1R12C,PRELP,PRKG1,PTGIR,PTGIS,RASL12,ROBO4,RSPO…	85
Hematological System Development and Function,Tissue Morphology	quantity	Quantity of blood cells	1.26e-25	5.22e-23		-1.498		-1.681	ABCB1,AIM2,AKT3,ALPL,ANPEP,APOBEC1,AQP1,BBC3,BHLHE40,Bhlhe41,BIRC3,C3AR1,C6,CALCRL,CARM1,CAV1,Ccl2,CCL28,CCL3L3,CCR3,CCR6,CD300LF,Cd33,CD34,CD4,CD44,CD80,CD81,CD86,CDH13,CDKN1A,CFH,CHI3L1,CLEC4G,CMKLR1,COMMD3-BMI1,CSF2RB,Ctla2a/Ctla2b,CTLA4,CTSB,CTSD,CTSV,CXCL10,CXCL12,CXCL17,CXCL2,CXCL6,CXCR2,CYP1A1,DCLRE1C,DNMT3A,EFNB1,EFNB2,EGR2,EPAS1,FCER1G,FCGR2B,FGF7,FOXP3,GALNT3,GHR,GIMAP1-GIMAP5,GPR183,GP…	148
Cell Death and Survival	apoptosis	Apoptosis of tumor cell lines	1.44e-08	6.05e-07		-1.496		-1.447	ABCB1,AIM2,AIMP2,AKT3,ARSB,BBC3,BHLHE40,BIRC3,CALR,CAV1,CCAR1,CCN2,CD4,CD44,CDC7,CDCA2,CDKN1A,CFH,CHIA,COMMD3-BMI1,COX7A2L,CPE,CSF2RB,CSNK1A1,CSTB,CTSB,CTSD,CXCL12,DHCR24,EAF2,EFEMP1,EGR2,EHF,ENG,EPAS1,EPHB4,FAIM2,FASN,FCGR2B,FN1,FOXP3,G0S2,GAS7,GLIPR1,GRN,GSN,HCAR2,HIF1A,HMOX1,HPSE,IFI16,IGFBP3,IKBKE,INHBA,INSR,IRF5,KCNB1,KDR,LATS2,LCN2,LEPR,LGALS3,LGALS8,LOC102724788/PRODH,MALT1,MAP2K6,MAPT,MAT…	125
Cellular Development,Cellular Growth and Proliferation,Hematological System Development and Function,Lymphoid Tissue Structure and Development	proliferation	Proliferation of mononuclear leukocytes	1.14e-11	8.6e-10		-1.488		-1.64	ANPEP,BBC3,BHLHE40,Bhlhe41,BIRC3,CALR,CAV1,Ccl2,CCN2,CCR6,CD151,CD4,CD44,CD80,CD81,CD86,CDKN1A,CLEC4G,COMMD3-BMI1,CSF2RB,CSNK1A1,CTLA4,CTSD,CTSZ,CXCL12,CXCL2,DCLRE1C,EFNB1,EFNB2,EGR2,EOMES,FCER1G,FCGR2B,FN1,FOXP3,GP2,GPNMB,GPR183,Gzmb,HIF1A,HMOX1,HPGDS,Igha,IL12B,IL1RN,IL7R,INHBA,ITGAX,ITK,KDR,LAT2,LEPR,LGALS3,LRRC8A,Ly6a (includes others),LY86,LY9,MALT1,MAP2K6,MFN2,MMP19,Ms4a4b (includes others)…	90
Cellular Function and Maintenance	homeostasis	Homeostasis of blood cells	3.12e-11	2.18e-09		-1.485		-1.74	BBC3,BHLHE40,Bhlhe41,C3AR1,CARM1,Ccl2,CCR6,CD4,CD80,CD86,CDKN1A,CLEC6A,COMMD3-BMI1,CSF2RB,CTLA4,CTSV,CXCL10,CXCL12,CXCL6,CXCR2,DCLRE1C,DOCK10,EFNB1,EFNB2,EGR2,EOMES,EPAS1,FCER1G,FCGR2B,FOXP3,GIMAP1-GIMAP5,GPR183,GRB2,HIF1A,HMOX1,IL12B,IL1RN,IL7R,INHBA,IRF5,ITK,KDR,LAT2,LEPR,LRRC8A,LY9,MAFB,MALT1,MMP19,MSR1,NCKAP1L,NMT2,ORAI1,PDE4B,PIK3C3,PLP1,PTPN2,RAD52,S1PR1,SH2B2,SLC46A2,SMAD7,SOCS2,SOCS3,SOCS…	74
Cellular Movement,Hematological System Development and Function,Immune Cell Trafficking,Inflammatory Response	chemotaxis	Chemotaxis of neutrophils	6.38e-09	2.86e-07		-1.469		-1.689	C3AR1,CAPG,Ccl2,CCL3L3,CCR6,CD151,CXCL10,CXCL12,CXCL2,CXCL3,CXCL6,CXCR2,FCER1G,GBF1,GRN,GSN,ITGA1,LBP,LCN2,LGALS3,NCKAP1L,NLRP12,PDE4B,PRKG1,SPP1,TNF,TREM3,VAV3	28
Cell-To-Cell Signaling and Interaction	activation	Activation of lymphatic system cells	7.7e-09	3.39e-07		-1.469		-1.672	ANGPT1,BHLHE40,C3AR1,CALR,Ccl2,CD300LF,CD4,CD44,CD80,CD81,CD86,CDKN1A,CLEC4G,CSF2RB,CTLA4,CXCL10,CXCL12,EFNB2,EGR2,FCER1G,FCGR2B,FN1,FOXP3,GIMAP1-GIMAP5,GP2,GPNMB,GZMA,Gzmb,HIF1A,Igha,IL12B,IL1RN,IRF5,ITGAX,ITK,LAT2,LGALS3,MALT1,MMP19,NCF1,NCR1,NPY,ORAI1,PIBF1,PLCG2,PLP1,RHBDD3,SIGLEC1,SOCS2,SPP1,STAT5A,THY1,TLR1,TLR2,TNF,TWSG1,ZAP70	57
Cellular Movement,Hematological System Development and Function,Immune Cell Trafficking,Inflammatory Response	migration	Migration of neutrophils	1e-07	3.36e-06		-1.464		-1.65	ACKR1,ADAM15,Ccl2,CCL3L3,CD44,CFH,CXCL12,CXCL2,CXCL3,CXCL6,CXCR2,ENG,FN1,NLRP12,PDE4B,PPM1D,RAP1B,SPP1,TLR2,TNF,VAV3	21
Cell-mediated Immune Response,Cellular Function and Maintenance,Hematological System Development and Function	homeostasis	T cell homeostasis	3.15e-09	1.56e-07		-1.459		-1.699	BBC3,BHLHE40,Bhlhe41,C3AR1,CARM1,CCR6,CD4,CD80,CD86,CDKN1A,CLEC6A,COMMD3-BMI1,CTLA4,CTSV,CXCL10,CXCL12,CXCR2,DCLRE1C,EFNB1,EFNB2,EGR2,EOMES,FCER1G,FCGR2B,FOXP3,GIMAP1-GIMAP5,GPR183,GRB2,HIF1A,IL12B,IL7R,INHBA,IRF5,ITK,KDR,LAT2,LEPR,LRRC8A,LY9,MAFB,MALT1,MMP19,MSR1,NCKAP1L,NMT2,ORAI1,PIK3C3,PLP1,PTPN2,RAD52,S1PR1,SLC46A2,SMAD7,SOCS2,SOCS3,SOCS5,SPP1,STAT5A,TCF12,TLR2,TNF,TNFRSF11A,TWSG1,VAV3,ZAP70	65
Cell-mediated Immune Response,Cellular Development,Cellular Function and Maintenance,Cellular Growth and Proliferation,Embryonic Development,Hematological System Development and Function,Hematopoiesis,Lymphoid Tissue Structure and Development,Organ Development,Organismal Development,Tissue Development	development	T cell development	3.35e-09	1.65e-07		-1.455		-1.694	BBC3,BHLHE40,Bhlhe41,C3AR1,CARM1,CCR6,CD4,CD80,CD86,CDKN1A,CLEC6A,COMMD3-BMI1,CTLA4,CTSV,CXCL10,CXCL12,CXCR2,DCLRE1C,EFNB1,EFNB2,EGR2,EOMES,FCER1G,FCGR2B,FOXP3,GIMAP1-GIMAP5,GPR183,GRB2,HIF1A,IL12B,IL7R,INHBA,IRF5,ITK,KDR,LAT2,LEPR,LRRC8A,LY9,MAFB,MALT1,MMP19,MSR1,NCKAP1L,NMT2,ORAI1,PLP1,PTPN2,RAD52,S1PR1,SLC46A2,SMAD7,SOCS2,SOCS3,SOCS5,SPP1,STAT5A,TCF12,TLR2,TNF,TNFRSF11A,TWSG1,VAV3,ZAP70	64
Cellular Movement,Hematological System Development and Function,Immune Cell Trafficking,Inflammatory Response	chemotaxis	Chemotaxis of phagocytes	2.93e-13	2.76e-11		-1.452		-1.729	ANGPT1,C3AR1,CAPG,Ccl2,CCL3L3,CCR3,CCR6,CD151,CD4,CDKN1A,CMKLR1,CXCL10,CXCL12,CXCL17,CXCL2,CXCL3,CXCL6,CXCR2,CYTL1,EDNRB,EFNB1,FCER1G,GBF1,GLRB,GPR183,GRN,GSN,HCAR2,HPSE,IL12B,INHBA,ITGA1,LBP,LCN2,LGALS3,LGMN,NCKAP1L,NLRP12,PDE4B,PDGFB,PLCG2,PRKG1,S100A4,SERPINA3,SFTPD,SPP1,TLR2,TNF,TREM3,VAV3	50
Cellular Movement,Immune Cell Trafficking	migration	Migration of lymphatic system cells	4.46e-09	2.09e-07		-1.449		-1.694	ACKR1,C6,CALR,CAV1,Ccl2,CCL28,CCL3L3,Ccl6,CCR3,CCR6,CD151,CD4,CD44,CD80,CD81,CD86,CMKLR1,CTLA4,CTSV,CXCL10,CXCL12,CXCL3,Cxcl9,CXCR2,EFNB1,EGR2,ENG,FN1,FOXP3,GPR183,IL12B,IL7R,IRF5,ITGA1,ITK,KDR,LAMA4,Ly6a (includes others),PLCG2,RAP1B,RGS1,S100A4,S1PR1,SOCS3,SPP1,ST14,TLR2,TNF,WDR44,ZAP70	50
Free Radical Scavenging	synthesis	Synthesis of reactive oxygen species	8.3e-08	2.87e-06		-1.439		-1.59	ABCB1,Acp5,AGTR1,APLN,APLNR,ARSA,BBC3,C3AR1,CAV1,CBR1,CCR3,CD44,CDKN1A,CFH,CSTB,CTLA4,CXCL12,CXCL2,CYP1A1,DHCR24,EPAS1,FFAR2,FN1,GRN,GSN,GZMA,HEPH,HMOX1,INSR,ITGA1,ITGAX,ITIH4,ITM2B,LEPR,LETM1,LGALS3,LOC102724788/PRODH,LRAT,MAPT,MFN2,MPRIP,MSR1,MTUS1,NCF1,NMRAL1,NPY,NQO1,OLR1,PINK1,PLCG2,PRAM1,PRKAA2,PRKCE,RAPGEF3,SERPINA3,SFTPD,SOCS3,SPP1,STAT5A,TAGLN,TLR2,TNF,TXNRD1,WNT2,XIAP,ZAP70	66
Cellular Compromise,Inflammatory Response	degranulation	Degranulation of cells	7.26e-10	4.13e-08		-1.439		-1.584	ABCC4,ANGPT1,ANPEP,ARSA,ARSB,ATP11A,C3AR1,CCL3L3,CCR3,CD109,CD44,CD68,CD81,CHI3L1,CLEC5A,COMMD9,CRISPLD2,CSTB,CTLA4,CTSB,CTSD,CTSZ,CXCL3,CXCR2,EHF,ENDOD1,FCER1G,FCGR2B,FN1,GLIPR1,GRN,GSN,HEXB,HMOX1,HPSE,HSD11B1,ITGAX,ITIH4,ITK,LAT2,LCN2,LGALS3,LHFPL2,LRG1,NCKAP1L,NCR1,NHLRC2,OLR1,ORAI1,PDGFB,PGRMC1,PI4K2A,PLCG2,PRAM1,PTPN4,RAP1B,SERPINA3,SERPING1,SLCO4C1,STAT5A,STOM,SYNGR1,TLR2,TMEM63A,TNF,TOLLIP…	68
Cellular Development,Cellular Growth and Proliferation,Hematological System Development and Function,Lymphoid Tissue Structure and Development	proliferation	Proliferation of immune cells	5.4e-12	4.2e-10		-1.438		-1.594	ANPEP,BBC3,BHLHE40,Bhlhe41,BIRC3,CALR,CAV1,Ccl2,CCN2,CCR6,CD151,CD4,CD44,CD80,CD81,CD86,CDKN1A,CLEC4G,COMMD3-BMI1,CSF2RB,CSNK1A1,CTLA4,CTSD,CTSZ,CXCL12,CXCL2,CXCL3,CYSLTR2,DCLRE1C,EFNB1,EFNB2,EGR2,EOMES,FCER1G,FCGR2B,FN1,FOXP3,GP2,GPNMB,GPR183,Gzmb,HIF1A,HMOX1,HPGDS,Igha,IL12B,IL1RN,IL7R,INHBA,ITGAX,ITK,KDR,LAT2,LEPR,LGALS3,LRRC8A,Ly6a (includes others),LY86,LY9,MAFB,MALT1,MAP2K6,MFN2,MMP19,Ms4a4…	94
Cell Death and Survival	apoptosis	Apoptosis	1.44e-17	2.8e-15		-1.417		-1.284	ABCB1,ADAM15,AGTR1,AHCTF1,AIM2,AIMP2,AKT3,ALDH1A2,AMIGO2,ANGPT1,ANGPTL4,ANPEP,APLN,AQP1,AREL1,ARSB,ATP6V0D2,BASP1,BBC3,BHLHE40,BIRC3,BTBD18,C3AR1,C6,CABIN1,CALCRL,CALR,CAV1,CCAR1,Ccl2,CCL3L3,Ccl6,CCN2,CD151,CD4,CD44,CD80,CDC7,CDCA2,CDH11,CDKN1A,CFH,CHI3L1,CHIA,CLEC5A,CLN3,COMMD3-BMI1,COX7A2L,CPE,CREB3L2,CRK,CSF2RB,CSNK1A1,CSTB,CTLA4,CTSB,CTSD,CTSV,CTSZ,CXCL10,CXCL12,CXCL2,CXCR2,DACH1,DCLRE1C,DDX1…	264
Cellular Development,Cellular Growth and Proliferation,Hematological System Development and Function,Hematopoiesis,Lymphoid Tissue Structure and Development,Tissue Development	hematopoiesis	Hematopoiesis of mononuclear leukocytes	1.18e-08	5.01e-07		-1.416		-1.65	BBC3,BHLHE40,Bhlhe41,C3AR1,CARM1,CCR6,CD4,CD44,CD80,CD81,CD86,CDKN1A,CLEC6A,COMMD3-BMI1,CSF2RB,CTLA4,CTSV,CXCL10,CXCL12,CXCR2,DCLRE1C,EFNB1,EFNB2,EGR2,EOMES,FASN,FCER1G,FCGR2B,FOXP3,GIMAP1-GIMAP5,GPR183,GPR68,GRB2,HIF1A,IFI16,IL12B,IL1RN,IL7R,INHBA,IRF5,ITK,KDR,LAT2,LEPR,LGALS3,LGALS8,LRRC8A,LY9,MAFB,MALT1,MMP19,MSR1,NCKAP1L,NMT2,ORAI1,PIK3C3,PLCG2,PLP1,PTPN2,RAD52,S1PR1,SH2B2,SLC46A2,SMAD7,SOCS2…	77
Cellular Function and Maintenance	homeostasis	Homeostasis of mononuclear leukocytes	7.54e-10	4.28e-08		-1.393		-1.639	BBC3,BHLHE40,Bhlhe41,C3AR1,CARM1,Ccl2,CCR6,CD4,CD80,CD86,CDKN1A,CLEC6A,COMMD3-BMI1,CTLA4,CTSV,CXCL10,CXCL12,CXCR2,DCLRE1C,DOCK10,EFNB1,EFNB2,EGR2,EOMES,FCER1G,FCGR2B,FOXP3,GIMAP1-GIMAP5,GPR183,GRB2,HIF1A,IL12B,IL1RN,IL7R,INHBA,IRF5,ITK,KDR,LAT2,LEPR,LRRC8A,LY9,MAFB,MALT1,MMP19,MSR1,NCKAP1L,NMT2,ORAI1,PIK3C3,PLP1,PTPN2,RAD52,S1PR1,SH2B2,SLC46A2,SMAD7,SOCS2,SOCS3,SOCS5,SPP1,STAT5A,TCF12,TLR2,TNF,TN…	69
Cellular Function and Maintenance	homeostasis	Lymphocyte homeostasis	1.67e-09	8.67e-08		-1.393		-1.639	BBC3,BHLHE40,Bhlhe41,C3AR1,CARM1,CCR6,CD4,CD80,CD86,CDKN1A,CLEC6A,COMMD3-BMI1,CTLA4,CTSV,CXCL10,CXCL12,CXCR2,DCLRE1C,DOCK10,EFNB1,EFNB2,EGR2,EOMES,FCER1G,FCGR2B,FOXP3,GIMAP1-GIMAP5,GPR183,GRB2,HIF1A,IL12B,IL1RN,IL7R,INHBA,IRF5,ITK,KDR,LAT2,LEPR,LRRC8A,LY9,MAFB,MALT1,MMP19,MSR1,NCKAP1L,NMT2,ORAI1,PIK3C3,PLP1,PTPN2,RAD52,S1PR1,SH2B2,SLC46A2,SMAD7,SOCS2,SOCS3,SOCS5,SPP1,STAT5A,TCF12,TLR2,TNF,TNFRSF1…	68
Cellular Movement,Hematological System Development and Function,Immune Cell Trafficking	cell movement	Cell movement of mononuclear leukocytes	4.19e-12	3.34e-10		-1.383		-1.637	ACKR1,ANGPT1,C6,CALR,CAV1,Ccl2,CCL28,CCL3L3,Ccl6,CCN2,CCR3,CCR6,CD151,CD4,CD44,CD80,CD81,CD86,CMKLR1,CTLA4,CTSV,CXCL10,CXCL12,CXCL17,CXCL3,Cxcl9,CXCR2,CYTL1,EFNB1,EFNB2,EGR2,ENG,FN1,FOXP3,GPR183,HMOX1,IL12B,IL7R,INHBA,IRF5,ITGA1,ITGAX,ITK,KDR,LAMA4,LGALS3,LGMN,Ly6a (includes others),MALT1,MMP12,NQO1,PDGFB,RAP1B,RGS1,S100A4,S1PR1,SERPINA3,SLIT3,SOCS3,SPP1,ST14,STAT5A,TLR2,TNF,VAV3,WDR44,ZAP70	67
Cellular Development,Cellular Growth and Proliferation,Hematological System Development and Function,Lymphoid Tissue Structure and Development	proliferation	Proliferation of lymphocytes	2.94e-11	2.07e-09		-1.373		-1.522	BBC3,BHLHE40,Bhlhe41,BIRC3,CALR,CAV1,Ccl2,CCN2,CCR6,CD151,CD4,CD44,CD80,CD81,CD86,CDKN1A,CLEC4G,COMMD3-BMI1,CSF2RB,CSNK1A1,CTLA4,CTSD,CTSZ,CXCL12,DCLRE1C,EFNB1,EFNB2,EGR2,EOMES,FCER1G,FCGR2B,FN1,FOXP3,GP2,GPNMB,GPR183,Gzmb,HIF1A,HMOX1,HPGDS,Igha,IL12B,IL1RN,IL7R,INHBA,ITGAX,ITK,KDR,LAT2,LEPR,LGALS3,LRRC8A,Ly6a (includes others),LY86,LY9,MALT1,MAP2K6,MFN2,MMP19,Ms4a4b (includes others),NCKAP1L,NPY…	88
Cell Death and Survival	cell death	Cell death of tumor cell lines	3.82e-09	1.85e-07		-1.367		-1.309	ABCB1,ABCC4,AIM2,AIMP2,AKT3,ARSB,BBC3,BHLHE40,BIRC3,CALR,CAV1,CBR1,CCAR1,CCN2,CD4,CD44,CDC7,CDCA2,CDKN1A,CELSR1,CFH,CHIA,COMMD3-BMI1,COX7A2L,CPE,CREB3L2,CSF2RB,CSNK1A1,CSTB,CTSB,CTSD,CXCL12,DHCR24,DNMT3A,EAF2,EFEMP1,EGR2,EHF,ENG,EPAS1,EPHB4,FABP7,FAIM2,FASN,FCER1G,FCGR2B,FGF7,FN1,FOXP3,FRMD6,G0S2,GAS7,GLIPR1,GPC1,GPR68,GRN,GSN,GULP1,HCAR2,HIF1A,HMOX1,HPSE,IFI16,IFIH1,IGFBP3,IKBKE,IL1RN,INHBA,INSR…	153
Free Radical Scavenging	metabolism	Metabolism of reactive oxygen species	2.42e-08	9.65e-07		-1.355		-1.513	ABCB1,Acp5,AGTR1,APLN,APLNR,ARSA,BBC3,C3AR1,CAV1,CBR1,CCR3,CD44,CDKN1A,CFH,CSTB,CTLA4,CXCL12,CXCL2,CYP1A1,DHCR24,EPAS1,FFAR2,FN1,GPX3,GRN,GSN,GZMA,HEPH,HMOX1,INSR,ITGA1,ITGAX,ITIH4,ITM2B,LEPR,LETM1,LGALS3,LOC102724788/PRODH,LRAT,MAPT,MFN2,MPRIP,MSR1,MTUS1,NCF1,NMRAL1,NPY,NQO1,OLR1,PINK1,PLCG2,PRAM1,PRKAA2,PRKCE,PRX,PXDN,RAPGEF3,SERPINA3,SFTPD,SOCS3,SPP1,STAT5A,TAGLN,TLR2,TNF,TXNRD1,WNT2,XIAP,ZAP70	69
Cellular Movement,Hematological System Development and Function,Immune Cell Trafficking	migration	Migration of mononuclear leukocytes	4.68e-10	2.75e-08		-1.348		-1.597	ACKR1,C6,CALR,CAV1,Ccl2,CCL28,CCL3L3,Ccl6,CCN2,CCR3,CCR6,CD151,CD4,CD44,CD80,CD81,CD86,CMKLR1,CTLA4,CTSV,CXCL10,CXCL12,CXCL17,CXCL3,Cxcl9,CXCR2,EFNB1,EFNB2,EGR2,ENG,FN1,FOXP3,GPR183,IL12B,IL7R,IRF5,ITGA1,ITGAX,ITK,LAMA4,LGALS3,Ly6a (includes others),RAP1B,RGS1,S100A4,S1PR1,SOCS3,SPP1,ST14,TLR2,TNF,WDR44,ZAP70	53
Gene Expression	transcription	Transcription	3.39e-08	1.29e-06		-1.348		-1.567	ABLIM3,AHCTF1,AHRR,ALDH1A2,AMPH,APLN,ARNTL2,ASH1L,AUTS2,BASP1,BHLHE40,Bhlhe41,BRWD1,CALR,CARM1,CAV1,CCDC85B,CCL3L3,CCN2,CD34,CD4,CD44,CD81,CDH13,CDKN1A,CEBPZ,CLN3,COMMD3-BMI1,CPE,CREB3L2,CRK,CRTC1,CRYM,CSF2RB,CXCL10,CXCL3,CYTL1,DACH1,DCLK1,DNAJB6,DNMT3A,EAF2,EDNRB,EFEMP1,EGR2,EHF,ELP2,ENG,EOMES,EPAS1,FCGR2B,FGF7,FGFR4,FLCN,FN1,FOXP3,FZD1,FZD4,GHR,GPR183,GRN,GSN,GTF2E2,GTF2H1,HBZ,HECW2,HEXB,HIF1A,…	179
Cellular Movement,Hematological System Development and Function,Immune Cell Trafficking	migration	Lymphocyte migration	6e-09	2.7e-07		-1.343		-1.581	ACKR1,C6,CALR,CAV1,Ccl2,CCL28,CCL3L3,Ccl6,CCR3,CCR6,CD151,CD4,CD44,CD80,CD81,CD86,CMKLR1,CTLA4,CTSV,CXCL10,CXCL12,CXCL3,Cxcl9,CXCR2,EFNB1,EGR2,ENG,FN1,FOXP3,GPR183,IL12B,IL7R,IRF5,ITGA1,ITK,LAMA4,Ly6a (includes others),RAP1B,RGS1,S100A4,S1PR1,SOCS3,SPP1,ST14,TLR2,TNF,WDR44,ZAP70	48
Cellular Development,Cellular Growth and Proliferation	expansion	Expansion of blood cells	1.76e-07	5.55e-06		-1.339		-1.469	ABCB1,CALR,CCR6,CD4,CD80,CD86,CSF2RB,CTLA4,CTSD,CXCL12,EOMES,EPAS1,FCGR2B,FOXP3,Gzmb,HIF1A,HMOX1,IL7R,INHBA,ITK,LEPR,LY9,PIM2,PLP1,RUNX1T1,S1PR1,SPP1,STAT5A,TCF12,TLR2,TNF,ZAP70	32
Cell Death and Survival	necrosis	Necrosis	1.02e-15	1.52e-13		-1.317		-1.224	ABCB1,ABCC4,ADAM15,AGTR1,AIM2,AIMP2,AKT3,ALDH1A2,AMIGO2,ANGPT1,ANPEP,APLN,ARSB,BBC3,BHLHE40,BIRC3,C3AR1,CABIN1,CADPS2,CALCRL,CALR,CAV1,CBR1,CCAR1,Ccl2,CCL3L3,CCN2,CD151,CD4,CD44,CD80,CD81,CD86,CDC7,CDCA2,CDH11,CDKN1A,CELSR1,CFH,CHI3L1,CHIA,CLN3,COL6A1,COMMD3-BMI1,COX7A2L,CPE,CREB3L2,CRK,CSF2RB,CSNK1A1,CSTB,CTLA4,CTSB,CTSD,CTSV,CTSZ,CXCL10,CXCL12,CXCL2,CXCL3,DHCR24,DNMT3A,EAF2,EDNRB,EFEMP1,EFNB1,E…	260
Cell-To-Cell Signaling and Interaction,Cellular Movement,Hematological System Development and Function,Immune Cell Trafficking	recruitment	Recruitment of leukocytes	5.79e-14	6.32e-12		-1.305		-1.543	ACKR1,C3AR1,CAV1,Ccl2,CCL28,CCL3L3,Ccl6,CCR3,CCR6,CD4,CD44,CHI3L1,CLEC5A,CMKLR1,CSF2RB,CXCL10,CXCL12,CXCL2,CXCL3,Cxcl9,CXCR2,CYP1A1,FCGR2B,FN1,GSN,HCAR2,HIF1A,HMOX1,HPSE,IL1RN,IRF5,KDR,LCN2,LGALS3,MCOLN2,MMP12,OLR1,ORAI1,P2RY2,PDE4B,PIK3C3,PLGRKT,RAP1B,RASGRP2,RXRA,S100A4,S1PR1,SPP1,ST14,STAT5A,THY1,TLR2,TNF,VAV3,VWF	55
Cellular Movement,Hematological System Development and Function,Immune Cell Trafficking,Inflammatory Response	chemotaxis	Chemotaxis of granulocytes	8.53e-09	3.73e-07		-1.283		-1.507	C3AR1,CAPG,Ccl2,CCL28,CCL3L3,CCR3,CCR6,CD151,CXCL10,CXCL12,CXCL2,CXCL3,CXCL6,Cxcl9,CXCR2,FCER1G,GBF1,GRN,GSN,ITGA1,LBP,LCN2,LGALS3,NCKAP1L,NLRP12,PDE4B,PRKG1,SPP1,TNF,TREM3,VAV3	31
Cell-mediated Immune Response,Cellular Movement,Hematological System Development and Function,Immune Cell Trafficking	cell movement	Cell movement of T lymphocytes	7.67e-09	3.38e-07		-1.265		-1.464	ACKR1,C6,CALR,CAV1,Ccl2,CCL28,CCL3L3,CCR3,CCR6,CD44,CD80,CD81,CD86,CTLA4,CTSV,CXCL10,CXCL12,Cxcl9,CXCR2,EGR2,FN1,FOXP3,IL12B,IRF5,ITGA1,ITK,LAMA4,Ly6a (includes others),RGS1,S100A4,S1PR1,SOCS3,SPP1,ST14,TNF,ZAP70	36
Inflammatory Response,Organismal Injury and Abnormalities	inflammation	Inflammation of organ	6.48e-16	1.02e-13		-1.261		-1.083	ABCB1,ABCC4,ACKR1,ADRB3,AGTR1,ANGPT1,AQP1,ARSA,BBC3,BHLHE40,BIRC3,C17orf75,C3AR1,C6,CALCRL,CALR,CAPG,CAV1,CBR1,Ccl2,CCL28,CCL3L3,Ccl6,CCR3,CCR6,CD151,CD300LF,CD4,CD44,CD80,CD86,CDH11,CDH13,CDKN1A,CFH,CH25H,CHRNB1,CLEC4G,CLEC5A,CMKLR1,CNN3,COIL,COMMD3-BMI1,CSF2RB,Ctla2a/Ctla2b,CTLA4,CTSB,CTSD,CTSV,CXCL10,CXCL12,CXCL17,CXCL2,CXCL3,CXCL6,CXCR2,CYP1A1,CYP2B6,CYSLTR2,EDNRB,EGR2,EOMES,EPAS1,EPSTI1,FASN…	161
Cell-mediated Immune Response,Cellular Movement,Hematological System Development and Function,Immune Cell Trafficking	migration	T cell migration	6.14e-08	2.21e-06		-1.24		-1.453	ACKR1,C6,CALR,CAV1,Ccl2,CCL28,CCL3L3,CCR3,CCR6,CD4,CD44,CD80,CD81,CD86,CTLA4,CTSV,CXCL10,CXCL12,Cxcl9,CXCR2,EGR2,FN1,FOXP3,IL12B,IRF5,ITGA1,ITK,LAMA4,Ly6a (includes others),RGS1,S100A4,S1PR1,SOCS3,SPP1,ST14,TNF,ZAP70	37
Neurological Disease	movement disorder	Movement Disorders	3.36e-09	1.65e-07		-1.239		-1.006	ABCB1,ADRB3,AIMP2,ANKH,APLNR,APTX,AQP1,ARMCX2,ARSA,BASP1,BHLHE40,CACNA2D4,CAV1,CCN2,CD44,CD68,CDH11,CHI3L1,CHRNB1,CLN3,COL13A1,COMMD3-BMI1,CORO2B,CPE,CRYM,CSTB,CTSB,CTSD,CTSV,DNAJB6,EGR2,EPHB4,FABP7,FAM173A,FCGR2B,FGFR4,FLRT2,FMOD,FZD4,GALNT3,GAP43,GLRB,GPD1,GPM6B,GRIA1,HEPH,HEXB,HMOX1,IDS,INPP5A,ITIH4,KDM5A,KDR,LAMA4,LAMB1,LCN2,LRG1,MALT1,MAPT,MAST3,MEIS2,MEOX2,MFN2,MICALL1,MTMR2,MYO5A,NCR1,NDRG…	112
Cellular Development,Cellular Growth and Proliferation	cell proliferation	Cell proliferation of tumor cell lines	1.93e-09	9.89e-08		-1.237		-1.421	ABCB1,ADAM15,ADAMTS15,AGTR1,AIM2,AKT3,ANGPTL4,AQP1,ARL2BP,BBC3,CALR,CARD10,CAV1,CBLL1,CCN2,CD151,CD4,CD44,CD80,CD81,CDCA2,CDH11,CDH13,CDKN1A,CLN3,COPS8,CRK,CRTC1,CSF2RB,CSNK1A1,CTLA4,CTSB,CTSD,CXCL10,CXCL12,CXCR2,CYP1A1,CYP2B6,DACH1,DCLK1,DNAJB6,EFEMP1,EGR2,EHF,EMC10,ENG,EPAS1,EPHB4,FAIM2,FASN,FCER1G,FGF7,FGFR4,FN1,FOXP3,FRMD6,G0S2,GALNT6,GAP43,GHR,GLIPR1,GOLM1,GPC1,GRB2,GRIA1,GRN,HIF1A,HMOX1,HPS…	162
Cancer,Gastrointestinal Disease,Organismal Injury and Abnormalities	digestive organ tumor	Digestive organ tumor	7.11e-35	4.65e-32		-1.223		-1.16	ABCB1,ABCC4,ABLIM3,ACY1,ADAM15,ADAMTS15,AGTR1,AHCTF1,AHRR,AIM2,AKT3,ALDH18A1,ALDH1A2,ALDH1L2,ALDH7A1,ALPL,AMIGO2,AMPH,ANGPT1,ANGPTL4,ANKRD26,ANKS1A,ANPEP,APLNR,APOBEC1,APTX,AQP1,AREL1,ARHGAP21,ARHGAP28,ARHGAP29,ARHGEF15,ARL4D,ARMCX2,ARNTL2,ARSA,ARSB,ARSJ,ASF1B,ASH1L,ATP11A,ATP2A3,ATP6V0D2,AUTS2,B3GALNT2,BASP1,BBC3,BEND6,BEST1,BHLHE40,BIRC3,BMPER,BRWD1,BTBD11,BTBD18,C17orf75,C1QC,C2orf76,C3AR1,C3o…	735
Cell Death and Survival	apoptosis	Apoptosis of carcinoma cell lines	1.81e-08	7.51e-07		-1.2		-1.167	AKT3,BBC3,CALR,CAV1,CD44,CDCA2,CHIA,COMMD3-BMI1,COX7A2L,CTSB,CXCL12,EPAS1,FASN,FN1,GRN,HIF1A,HMOX1,IGFBP3,IKBKE,LCN2,MFN2,MTUS1,MYCT1,NFIB,ORAI1,PDGFRA,PIK3C3,PPM1D,PRKCE,PTPN2,PVT1,RARB,REPS2,S100A4,SERPINA3,SPP1,THY1,TNF,TXNRD1,WNT2,XIAP	41
Cellular Development,Cellular Growth and Proliferation,Hematological System Development and Function,Hematopoiesis,Lymphoid Tissue Structure and Development,Tissue Development	leukopoiesis	Leukopoiesis	3.27e-10	1.94e-08		-1.197		-1.444	BBC3,BHLHE40,Bhlhe41,C1QC,C3AR1,CARM1,CAV1,CCR6,CD4,CD44,CD80,CD81,CD86,CDKN1A,CLEC6A,COMMD3-BMI1,CRK,CSF2RB,CTLA4,CTSV,CXCL10,CXCL12,CXCL3,CXCR2,DCLRE1C,EFNB1,EFNB2,EGR2,EOMES,FASN,FCER1G,FCGR2B,FN1,FOXP3,GIMAP1-GIMAP5,GPR183,GPR68,GRB2,HIF1A,IFI16,IL12B,IL1RN,IL7R,INHBA,IRF5,ITK,KDR,LAT2,LEPR,LGALS3,LGALS8,LRRC8A,LY9,MAFB,MALT1,MMP19,MSR1,NCKAP1L,NLRP12,NMT2,NQO1,ORAI1,PDGFRA,PIK3C3,PLCG2,PLP1,…	91
Cell-To-Cell Signaling and Interaction,Cellular Movement,Hematological System Development and Function,Immune Cell Trafficking	recruitment	Recruitment of granulocytes	2.2e-11	1.57e-09		-1.197		-1.396	ACKR1,C3AR1,CAV1,Ccl2,CCL3L3,CCR3,CCR6,CD44,CHI3L1,CLEC5A,CSF2RB,CXCL10,CXCL2,CXCL3,CXCR2,CYP1A1,FCGR2B,GSN,HPSE,IL1RN,LCN2,LGALS3,MMP12,OLR1,ORAI1,P2RY2,PDE4B,PIK3C3,RAP1B,RASGRP2,RXRA,S1PR1,SPP1,STAT5A,TLR2,TNF,VAV3,VWF	38
Hematological System Development and Function,Tissue Morphology	quantity	Quantity of leukocytes	1.7e-24	5.92e-22		-1.187		-1.37	ABCB1,AIM2,AKT3,ALPL,ANPEP,APOBEC1,BBC3,BHLHE40,Bhlhe41,BIRC3,C3AR1,C6,CALCRL,CARM1,CAV1,Ccl2,CCL28,CCL3L3,CCR3,CCR6,CD300LF,CD34,CD4,CD44,CD80,CD81,CD86,CDH13,CDKN1A,CFH,CHI3L1,CLEC4G,CMKLR1,COMMD3-BMI1,CSF2RB,Ctla2a/Ctla2b,CTLA4,CTSB,CTSD,CTSV,CXCL10,CXCL12,CXCL17,CXCL2,CXCL6,CXCR2,CYP1A1,DCLRE1C,DNMT3A,EFNB1,EFNB2,EGR2,FCER1G,FCGR2B,FGF7,FOXP3,GALNT3,GHR,GIMAP1-GIMAP5,GPR183,GPR68,GSN,Gzmb,HEX…	135
Cell-To-Cell Signaling and Interaction,Cellular Movement	recruitment	Recruitment of blood cells	4.16e-14	4.68e-12		-1.182		-1.425	ACKR1,ANGPT1,C3AR1,CAV1,Ccl2,CCL28,CCL3L3,Ccl6,CCR3,CCR6,CD4,CD44,CHI3L1,CLEC5A,CMKLR1,CSF2RB,CXCL10,CXCL12,CXCL2,CXCL3,Cxcl9,CXCR2,CYP1A1,FCGR2B,FN1,GSN,HCAR2,HIF1A,HMOX1,HPSE,IL1RN,IRF5,KDR,LCN2,LGALS3,MCOLN2,MMP12,OLR1,ORAI1,P2RY2,PDE4B,PIK3C3,PLGRKT,RAP1B,RASGRP2,RXRA,S100A4,S1PR1,SPP1,ST14,STAT5A,THY1,TLR2,TNF,VAV3,VWF	56
Cellular Movement,Hematological System Development and Function,Immune Cell Trafficking	cell movement	Cell movement of antigen presenting cells	2.77e-17	5.06e-15		-1.167		-1.358	ABCC4,ACKR1,ADRB3,AIM2,C3AR1,C6,CAV1,Ccl2,CCL3L3,CCN2,CCR3,CCR6,CD44,CD80,CD81,CD86,CDKN1A,CMKLR1,CSF2RB,CTSZ,CXCL10,CXCL12,CXCL17,CXCL3,CXCR2,CYSLTR2,CYTL1,EDNRB,ENG,EPAS1,FN1,GLRB,GPR183,GSN,HCAR2,HIF1A,HMOX1,HPSE,IKBKE,IL12B,IL1RN,IRF5,ITGA1,KDR,LGALS3,MAPT,MMP12,MYRF,NCR1,NLRP12,NPY,NQO1,PLCG2,PLP1,S100A4,S1PR1,SERPING1,SFTPD,SMAD7,SOD3,SPP1,ST14,THBD,TLR2,TNF,TREM2	66
Cancer,Gastrointestinal Disease,Hepatic System Disease,Organismal Injury and Abnormalities	cancer	Liver cancer	2.5e-14	2.93e-12		-1.166		-1.151	ABCC4,ABLIM3,ACY1,ADAM15,AHCTF1,ALDH7A1,ALPL,AMIGO2,AMPH,ANGPT1,ANKRD26,ANPEP,AQP1,AREL1,ARHGAP21,ARHGAP29,ARL4D,ARNTL2,ARSB,ARSJ,ASF1B,ASH1L,ATP11A,AUTS2,BHLHE40,BRWD1,BTBD11,C3AR1,C3orf70,CABIN1,CACNA1E,CADPS2,CALCRL,CAPG,CARM1,CCAR1,CCDC12,CD109,CD300LF,CD34,CD4,CD44,CDC40,CDC7,CDH11,CDH13,CDKN1A,CEBPZ,CELSR1,CHD1L,CHMP7,CHRDL1,CHSY3,CLDN23,CLEC4G,COIL,COL12A1,COL13A1,COL6A1,COL6A2,COL8A2,CORO…	346
Cardiovascular Disease,Organismal Injury and Abnormalities	peripheral vascular disease	Peripheral vascular disease	9.06e-08	3.1e-06		-1.161		-1.117	ADRB3,AGTR1,AMPH,ANGPT1,C3AR1,CAPG,CFH,CHRNB1,COL6A1,CSF2RB,CTSB,CXCL12,CXCL3,CYP1A1,DDX56,EGR2,ENG,FN1,GHR,GPX3,GRIA1,GSN,GULP1,HCAR2,HIF1A,IL17RD,INSR,ITM2B,KDR,LCN2,MAFB,MAPT,MPPED2,MSR1,MYLIP,NPR3,NPY,NR2F2,OLR1,ORAI1,PDE4B,PDE5A,PDE7A,PTGIR,RASGRF2,SCUBE2,SERPINA3,SLC18A1,SLC6A2,SPP1,THY1,TNF,TNFRSF11A,VWF	54
Cellular Development,Cellular Growth and Proliferation	proliferation	Proliferation of blood cells	1.35e-12	1.15e-10		-1.146		-1.318	ABCB1,ANPEP,BBC3,BHLHE40,Bhlhe41,BIRC3,CALR,CAV1,Ccl2,CCL3L3,CCN2,CCR6,CD151,CD34,CD4,CD44,CD80,CD81,CD86,CDKN1A,CLEC4G,COMMD3-BMI1,CSF2RB,CSNK1A1,CTLA4,CTSD,CTSZ,CXCL10,CXCL12,CXCL2,CXCL3,CYSLTR2,DCLRE1C,EFNB1,EFNB2,EGR2,EOMES,EPAS1,FCER1G,FCGR2B,FN1,FOXP3,GP2,GPNMB,GPR183,Gzmb,HIF1A,HMOX1,HPGDS,Igha,IL12B,IL1RN,IL7R,INHBA,ITGAX,ITK,KDR,LAT2,LEPR,LGALS3,LRRC8A,Ly6a (includes others),LY86,LY9,MAF…	103
Neurological Disease	motor dysfunction or movement disorder	Motor dysfunction or movement disorder	3.95e-09	1.9e-07		-1.127		-0.873	ABCB1,ADRB3,AIMP2,ANKH,APLNR,APTX,AQP1,ARMCX2,ARSA,BASP1,BHLHE40,CACNA2D4,CAV1,CCN2,CD44,CD68,CDH11,CHI3L1,CHRNB1,CLN3,COL13A1,COMMD3-BMI1,CORO2B,CPE,CRYM,CSTB,CTSB,CTSD,CTSV,DNAJB6,EGR2,EPHB4,FABP7,FAM173A,FAM20C,FCGR2B,FGFR4,FLRT2,FMOD,FZD4,GALNT3,GAP43,GLRB,GPD1,GPM6B,GRIA1,HEPH,HEXB,HMOX1,IDS,INPP5A,ITIH4,KDM5A,KDR,LAMA4,LAMB1,LCN2,LRG1,MALT1,MAPT,MAST3,MEIS2,MEOX2,MFN2,MICALL1,MTMR2,MYO5A,NC…	113
Cell-To-Cell Signaling and Interaction,Cellular Movement,Hematological System Development and Function,Immune Cell Trafficking,Inflammatory Response	recruitment	Recruitment of neutrophils	4.02e-09	1.92e-07		-1.123		-1.296	ACKR1,C3AR1,CAV1,Ccl2,CCL3L3,CD44,CHI3L1,CLEC5A,CXCL10,CXCL2,CXCL3,CXCR2,CYP1A1,FCGR2B,GSN,IL1RN,LCN2,LGALS3,MMP12,OLR1,P2RY2,PDE4B,PIK3C3,RAP1B,RASGRP2,S1PR1,SPP1,TLR2,TNF,VAV3,VWF	31
Cellular Development,Cellular Growth and Proliferation,Embryonic Development,Hematological System Development and Function,Hematopoiesis,Lymphoid Tissue Structure and Development,Organ Development,Organismal Development,Tissue Development	lymphopoiesis	Lymphopoiesis	4.83e-08	1.77e-06		-1.117		-1.352	BBC3,BHLHE40,Bhlhe41,C3AR1,CARM1,CCR6,CD4,CD44,CD80,CD81,CD86,CDKN1A,CLEC6A,COMMD3-BMI1,CTLA4,CTSV,CXCL10,CXCL12,CXCR2,DCLRE1C,EFNB1,EFNB2,EGR2,EOMES,FCER1G,FCGR2B,FOXP3,GIMAP1-GIMAP5,GPR183,GRB2,HIF1A,IL12B,IL1RN,IL7R,INHBA,IRF5,ITK,KDR,LAT2,LEPR,LGALS3,LGALS8,LRRC8A,LY9,MAFB,MALT1,MMP19,MSR1,NCKAP1L,NMT2,ORAI1,PIK3C3,PLCG2,PLP1,PTPN2,RAD52,S1PR1,SH2B2,SLC46A2,SMAD7,SOCS2,SOCS3,SOCS5,SPP1,STAT5A…	72
Cellular Movement,Hematological System Development and Function,Immune Cell Trafficking,Inflammatory Response	cellular infiltration	Infiltration by neutrophils	1.06e-11	8.06e-10		-1.116		-1.171	ACKR1,ADRB3,AIM2,C3AR1,CCN2,CD300LF,CD44,CFH,CMKLR1,CTSB,CXCL10,CXCL2,CXCL3,CXCR2,FCER1G,HMOX1,IL1RN,LBP,LCN2,LGALS3,MMP12,NCF1,NQO1,PLP1,PPM1D,PRKG1,RSPO3,SOCS3,SPP1,ST14,THBD,TLR2,TNF,VAV3,VWF	35
Cardiovascular System Development and Function,Cell-To-Cell Signaling and Interaction	binding	Binding of endothelial cells	4.47e-08	1.65e-06		-1.114		-1.244	ACKR1,ADAM15,ANGPT1,CCR3,CD151,CD34,CD44,CD81,CD86,CTLA4,CXCL12,CXCL2,CXCR2,FN1,GPC1,ITGA1,KDR,LEPR,LGALS3,LGALS8,NPY,OLR1,P2RY2,S1PR1,SERPING1,SPP1,THBD,THY1,TNF,TSTA3,VWF	31
Cell-mediated Immune Response,Cellular Development,Cellular Function and Maintenance,Cellular Growth and Proliferation,Embryonic Development,Hematological System Development and Function,Hematopoiesis,Lymphoid Tissue Structure and Development,Organ Development,Organismal Development,Tissue Development	differentiation	Differentiation of T lymphocytes	1.12e-07	3.73e-06		-1.1		-1.319	BHLHE40,Bhlhe41,C3AR1,CARM1,CCR6,CD4,CD80,CD86,CLEC6A,COMMD3-BMI1,CTLA4,CXCL12,CXCR2,DCLRE1C,EFNB1,EFNB2,EGR2,EOMES,FCGR2B,FOXP3,GIMAP1-GIMAP5,GPR183,HIF1A,IL12B,IL7R,IRF5,ITK,LEPR,LRRC8A,MAFB,MALT1,MMP19,NCKAP1L,ORAI1,PLP1,PTPN2,S1PR1,SLC46A2,SMAD7,SOCS2,SOCS3,STAT5A,TCF12,TNF,TNFRSF11A,TWSG1,ZAP70	47
Cell-To-Cell Signaling and Interaction,Cellular Movement,Hematological System Development and Function,Immune Cell Trafficking,Inflammatory Response	recruitment	Recruitment of phagocytes	3.02e-11	2.11e-09		-1.097		-1.324	ACKR1,C3AR1,CAV1,Ccl2,CCL3L3,CD4,CD44,CHI3L1,CLEC5A,CMKLR1,CXCL10,CXCL12,CXCL2,CXCL3,CXCR2,CYP1A1,FCGR2B,GSN,HCAR2,IL1RN,IRF5,KDR,LCN2,LGALS3,MCOLN2,MMP12,OLR1,P2RY2,PDE4B,PIK3C3,PLGRKT,RAP1B,RASGRP2,RXRA,S100A4,S1PR1,SPP1,ST14,TLR2,TNF,VAV3,VWF	42
Cancer,Organismal Injury and Abnormalities	genitourinary carcinoma	Genitourinary carcinoma	8.13e-23	2.2e-20		-1.067		-1.074	ABCB1,ABCC4,ABLIM3,ACY1,ADAMTS15,ADRB3,AHCTF1,AHRR,AKR1E2,AKT3,ALDH18A1,ALDH1A2,ALDH1L2,ALDH7A1,AMIGO2,AMPH,ANGPT1,ANKRD26,ANKS1A,ANPEP,APOBEC1,APTX,AQP1,ARHGAP21,ARHGAP28,ARHGAP29,ARHGEF15,ARMCX2,ARNTL2,ARSB,ASH1L,ATP11A,ATP2A3,ATP6V0E2,AUTS2,B3GALNT2,BASP1,BBS5,BEND6,BHLHE40,BMPER,BRWD1,BTBD11,C1QC,C3AR1,C3orf70,C6,CABIN1,CACNA1E,CACNA2D4,CADPS2,CALCRL,CARD10,CARM1,CAV1,CBLL1,CCAR1,CCN2,CCR3,CC…	492
Cellular Function and Maintenance	function	Function of phagocytes	5.44e-17	9.71e-15		-1.067		-1.128	AIM2,ANPEP,BIRC3,CAPG,CAV1,Ccl2,CCR3,CCR6,CD300LF,CD81,CHI3L1,CLEC6A,CLN3,CMKLR1,CSF2RB,CTSZ,CXCL10,CXCL12,CXCR2,FCER1G,FCGR2B,GPNMB,GPR68,GRN,GSN,IFIH1,Igha,IL12B,KDR,LAT2,LCN2,LGALS3,LGMN,MALT1,MMP12,MSR1,ORAI1,PLCG2,RGS1,RHBDD3,RRAS2,SFTPD,SPP1,STAT5A,TLR1,Tlr12,TLR2,TNF,TPCN1,TREM2	50
Cellular Function and Maintenance	function	Function of antigen presenting cells	2.48e-14	2.93e-12		-1.067		-1.115	AIM2,ANPEP,BIRC3,CAPG,CAV1,Ccl2,CCR6,CD81,CHI3L1,CLEC6A,CLN3,CMKLR1,CSF2RB,CTSZ,CXCL10,CXCL12,FCER1G,FCGR2B,GPNMB,GPR68,GRN,GSN,IFIH1,Igha,IL12B,KDR,LGALS3,LGMN,MALT1,MMP12,MSR1,PLCG2,RGS1,RHBDD3,RRAS2,SFTPD,SPP1,TLR1,Tlr12,TLR2,TNF,TPCN1,TREM2	43
Cell-To-Cell Signaling and Interaction,Cellular Movement	recruitment	Recruitment of myeloid cells	1.2e-12	1.04e-10		-1.05		-1.28	ACKR1,C3AR1,CAV1,Ccl2,CCL3L3,CCR3,CCR6,CD4,CD44,CHI3L1,CLEC5A,CMKLR1,CSF2RB,CXCL10,CXCL12,CXCL2,CXCL3,CXCR2,CYP1A1,FCGR2B,GSN,HCAR2,HPSE,IL1RN,KDR,LCN2,LGALS3,MCOLN2,MMP12,OLR1,ORAI1,P2RY2,PDE4B,PIK3C3,PLGRKT,RAP1B,RASGRP2,RXRA,S100A4,S1PR1,SPP1,ST14,STAT5A,TLR2,TNF,VAV3,VWF	47
Cancer,Dermatological Diseases and Conditions,Organismal Injury and Abnormalities	skin cancer	Skin cancer	2.04e-22	5.34e-20		-1.049		-1.043	ABCB1,ABCC4,ABLIM3,ADAM15,ADAMTS15,ADRB3,AGTR1,AHCTF1,AIM2,AKT3,ALDH1A2,ALDH1L2,ALDH7A1,ALPL,AMIGO2,AMPH,ANGPT1,ANKH,ANKRD26,ANKS1A,ANPEP,APLNR,APOBEC1,AQP1,ARHGAP21,ARHGAP28,ARHGAP29,ARHGEF15,ARNTL2,ARSB,ARSJ,ASH1L,ATP11A,ATP2A3,ATP6V0D2,ATP6V0E2,AUTS2,B3GALNT2,BASP1,BEST1,BIRC3,BMPER,BRWD1,BTBD11,C17orf75,C1QC,C2orf76,C3AR1,C6,C6orf106,CACNA1E,CACNA2D4,CADPS2,CALCRL,CARD10,CARM1,CAV1,CBLL1,CCAR…	496
Cell-To-Cell Signaling and Interaction	adhesion	Adhesion of tumor cell lines	1.27e-07	4.17e-06		-1.034		-1.207	ADAM15,ANGPT1,ARHGAP21,CAV1,Ccl2,CD151,CD4,CD44,CD81,CFH,COMMD3-BMI1,CRK,CTSB,CTSZ,CXCL10,CXCL12,CXCL2,DBF4,EFEMP1,EFNB1,FN1,GALNT6,GPNMB,HAPLN4,ITGAX,LASP1,LGALS3,LGALS8,MMP19,NID1,NOSTRIN,P2RY2,PDLIM2,RASGRP2,SDC2,SEMA3F,SIPA1,SPP1,THBD,TLR2,TNF,ZAP70	42
Cellular Movement,Immune Cell Trafficking	cell movement	Cell movement of lymphatic system cells	2.06e-09	1.05e-07		-1.028		-1.267	ACKR1,C6,CALR,CAV1,Ccl2,CCL28,CCL3L3,Ccl6,CCR3,CCR6,CD151,CD4,CD44,CD80,CD81,CD86,CMKLR1,CSF2RB,CTLA4,CTSV,CXCL10,CXCL12,CXCL3,Cxcl9,CXCR2,EFNB1,EGR2,ENG,FN1,FOXP3,GPR183,HMOX1,IL12B,IL7R,IRF5,ITGA1,ITK,KDR,LAMA4,Ly6a (includes others),MALT1,NQO1,PLCG2,RAP1B,RGS1,S100A4,S1PR1,SOCS3,SPP1,ST14,STAT5A,TLR2,TNF,VAV3,WDR44,ZAP70	56
Cellular Growth and Proliferation,Lymphoid Tissue Structure and Development	proliferation	Proliferation of lymphatic system cells	1.19e-13	1.22e-11		-1.022		-1.199	BBC3,BHLHE40,Bhlhe41,BIRC3,CALR,CAV1,Ccl2,CCN2,CCR6,CD151,CD4,CD44,CD80,CD81,CD86,CDKN1A,CHI3L1,CLEC4G,COMMD3-BMI1,CSF2RB,CSNK1A1,CTLA4,CTSD,CTSZ,CXCL10,CXCL12,CXCL3,CYSLTR2,DCLRE1C,EDNRB,EFNB1,EFNB2,EGR2,EOMES,FCER1G,FCGR2B,FN1,FOXP3,GP2,GPNMB,GPR183,Gzmb,HIF1A,HMOX1,HPGDS,IGFBP3,Igha,IL12B,IL1RN,IL7R,INHBA,ITGAX,ITK,KDR,LAT2,LCN2,LEPR,LGALS3,LRRC8A,Ly6a (includes others),LY86,LY9,MAFB,MALT1,MAP…	100
Carbohydrate Metabolism	catabolism	Catabolism of polysaccharide	1.27e-07	4.17e-06		-1.021		-1.124	CD44,CHIA,CTSB,FMOD,GPC1,HEXB,HPSE,HYAL2,IDS,MMP12,OGN,PFKM,POSTN,PRELP,SDC2,SOD3,TNF	17
Endocrine System Disorders,Gastrointestinal Disease,Metabolic Disease,Organismal Injury and Abnormalities	diabetes mellitus	Diabetes mellitus	2.7e-13	2.59e-11		-1.02		-0.974	Acp5,ADRB3,AGTR1,AIM2,AKR1E2,ALPL,APLN,AQP1,ARHGEF15,BBC3,C3AR1,CACNA2D4,CALR,CAPG,CAV1,CCDC12,Ccl2,CCL3L3,Ccl6,CCR6,CD34,CD4,CD44,CD80,CD86,CDKN1A,CFH,CHI3L1,CLEC6A,CMKLR1,COL12A1,COL13A1,COL23A1,COL6A1,COL6A2,COL8A2,CTLA4,CTSB,CTSK,CTSV,CXCL10,CXCL12,Cxcl9,CYTL1,EDNRB,FABP7,FASN,FCER1G,FCGR2B,FN1,FOXP3,GALNT6,GHR,GPNMB,GRB2,Gstp3,GZMA,HCAR2,HPSE,HSD11B1,HYAL2,IFI16,IFI44,IFIH1,IL12B,IL1RN,IL7R,…	124
Cancer,Organismal Injury and Abnormalities	tumor	Advanced stage tumor	8.57e-13	7.6e-11		-1.008		-1.114	ABCB1,ADAM15,AKT3,ALDH1A2,ALPL,ANGPTL4,ANPEP,AQP1,BBC3,CALR,CAPG,CAV1,CBR1,Ccl2,CCN2,CD151,CD44,CD80,CD81,CD86,CDKN1A,CFH,CLEC6A,COMMD3-BMI1,CRTC1,CSF2RB,CSNK1A1,CTLA4,CTSB,CTSZ,CXCL12,CXCL2,CXCL3,CXCL6,CXCR2,DACH1,DNAJB6,DNMT3A,EDNRB,EFEMP1,ENG,EPAS1,EPHB4,EPSTI1,FASN,FCGR2B,FGFR4,FLCN,FLRT2,FN1,GINS1,GPNMB,HCAR2,HIF1A,HMOX1,HPSE,HSD11B1,IDS,IL1RN,INHBA,INSR,ITK,KDM5A,KDR,LCN2,LGALS3,LGALS8,MAFB…	118
Cancer,Organismal Injury and Abnormalities	advanced malignant tumor	Advanced malignant tumor	1.56e-12	1.32e-10		-1.008		-1.114	ABCB1,ADAM15,AKT3,ALDH1A2,ALPL,ANGPTL4,ANPEP,AQP1,BBC3,CALR,CAPG,CAV1,CBR1,Ccl2,CCN2,CD151,CD44,CD80,CD81,CD86,CDKN1A,CFH,CLEC6A,COMMD3-BMI1,CRTC1,CSF2RB,CSNK1A1,CTLA4,CTSB,CTSZ,CXCL12,CXCL2,CXCL3,CXCL6,CXCR2,DACH1,DNAJB6,DNMT3A,EDNRB,EFEMP1,ENG,EPAS1,EPHB4,EPSTI1,FASN,FCGR2B,FGFR4,FLCN,FLRT2,FN1,GINS1,GPNMB,HCAR2,HIF1A,HMOX1,HPSE,HSD11B1,IDS,IL1RN,INHBA,INSR,ITK,KDM5A,KDR,LCN2,LGALS3,LGALS8,MAFB…	117
Cancer,Organismal Injury and Abnormalities	metastasis	Secondary tumor	1.73e-12	1.45e-10		-1.008		-1.119	ABCB1,ADAM15,AKT3,ALPL,ANGPTL4,ANPEP,AQP1,BBC3,CALR,CAPG,CAV1,CBR1,Ccl2,CCN2,CD151,CD44,CD80,CD81,CD86,CDKN1A,CLEC6A,COMMD3-BMI1,CRTC1,CSF2RB,CSNK1A1,CTLA4,CTSB,CTSZ,CXCL12,CXCL2,CXCL3,CXCL6,CXCR2,DNAJB6,DNMT3A,EDNRB,EFEMP1,ENG,EPAS1,EPHB4,EPSTI1,FASN,FCGR2B,FGFR4,FLCN,FLRT2,FN1,GPNMB,HCAR2,HIF1A,HMOX1,HPSE,IDS,IL1RN,INHBA,INSR,ITK,KDM5A,KDR,LCN2,LGALS3,LGALS8,MAFB,MALT1,MAP4,MITF,MTUS1,NCR1,NDRG…	109
Cellular Movement,Hematological System Development and Function,Immune Cell Trafficking	cell movement	Cell movement of lymphocytes	1.79e-09	9.24e-08		-1.004		-1.235	ACKR1,C6,CALR,CAV1,Ccl2,CCL28,CCL3L3,Ccl6,CCR3,CCR6,CD151,CD4,CD44,CD80,CD81,CD86,CMKLR1,CTLA4,CTSV,CXCL10,CXCL12,CXCL3,Cxcl9,CXCR2,EFNB1,EGR2,ENG,FN1,FOXP3,GPR183,HMOX1,IL12B,IL7R,IRF5,ITGA1,ITK,KDR,LAMA4,Ly6a (includes others),MALT1,NQO1,RAP1B,RGS1,S100A4,S1PR1,SOCS3,SPP1,ST14,STAT5A,TLR2,TNF,VAV3,WDR44,ZAP70	54
Cellular Development,Cellular Growth and Proliferation,Hematological System Development and Function,Lymphoid Tissue Structure and Development	cell proliferation	Cell proliferation of T lymphocytes	1.69e-12	1.42e-10		-0.994		-1.131	BBC3,BHLHE40,Bhlhe41,BIRC3,CALR,CAV1,Ccl2,CCN2,CCR6,CD151,CD4,CD44,CD80,CD81,CD86,CDKN1A,CLEC4G,COMMD3-BMI1,CSF2RB,CSNK1A1,CTLA4,CTSD,CTSZ,CXCL12,DCLRE1C,EFNB1,EFNB2,EGR2,EOMES,FCER1G,FCGR2B,FN1,FOXP3,GP2,GPNMB,Gzmb,HIF1A,HMOX1,Igha,IL12B,IL7R,INHBA,ITGAX,ITK,KDR,LAT2,LEPR,LGALS3,LRRC8A,Ly6a (includes others),LY9,MALT1,MAP2K6,MFN2,MMP19,Ms4a4b (includes others),NCKAP1L,NPY,PDE5A,PIM2,PLP1,PPM1D,P…	79
Cellular Movement,Hematological System Development and Function,Immune Cell Trafficking	homing	Homing of leukocytes	1.27e-14	1.57e-12		-0.99		-1.285	ANGPT1,C3AR1,CAPG,Ccl2,CCL28,CCL3L3,CCR3,CCR6,CD151,CD4,CD44,CDKN1A,CMKLR1,CXCL10,CXCL12,CXCL17,CXCL2,CXCL3,CXCL6,Cxcl9,CXCR2,CYTL1,EDNRB,EFNB1,FCER1G,FN1,FOXP3,GBF1,GLRB,GPR183,GRN,GSN,HCAR2,HPSE,IL12B,INHBA,ITGA1,ITK,KDR,LBP,LCN2,LGALS3,LGMN,NCKAP1L,NLRP12,NQO1,PDE4B,PDGFB,PLCG2,PRKG1,RAP1B,RGS1,S100A4,S1PR1,SERPINA3,SFTPD,SOCS3,SPP1,TLR2,TNF,TREM3,VAV3	62
Hematological System Development and Function,Tissue Morphology	quantity	Quantity of myeloid cells	1.55e-15	2.21e-13		-0.99		-1.009	ABCB1,Bhlhe41,BIRC3,C3AR1,C6,Ccl2,CCL28,CCL3L3,CCR3,CCR6,CD34,CDH13,CDKN1A,CFH,CLEC4G,CMKLR1,CSF2RB,CTSB,CTSV,CXCL10,CXCL12,CXCL17,CXCL2,CXCL6,CXCR2,CYP1A1,FCGR2B,FGF7,FOXP3,GALNT3,GHR,GIMAP1-GIMAP5,GPR68,GSN,HMOX1,HPSE,HSD11B1,IGFBP3,IL12B,INSR,KDM5A,LCN2,LEPR,LGALS3,Ly6a (includes others),MAPT,Meis1,MMP12,NLRP12,NPY,NQO1,ORAI1,PDE4B,PIM2,PLP1,PPM1D,PRKCE,PTGIR,PTPN2,RBP1,SFTPD,SIPA1,SOCS3,SPP1,…	74
Cellular Movement,Hematological System Development and Function,Immune Cell Trafficking,Inflammatory Response	migration	Migration of dendritic cells	6.96e-08	2.47e-06		-0.984		-1.127	ABCC4,CCL3L3,CCR6,CD44,CD80,CD81,CD86,CMKLR1,CSF2RB,CTSZ,CXCL10,CXCL12,CXCL17,HIF1A,IL12B,NCR1,NLRP12,NPY,S1PR1,SPP1,TNF	21
Cellular Movement,Hematological System Development and Function,Immune Cell Trafficking,Inflammatory Response	chemotaxis	Chemotaxis of leukocytes	4.52e-13	4.18e-11		-0.982		-1.264	ANGPT1,C3AR1,CAPG,Ccl2,CCL28,CCL3L3,CCR3,CCR6,CD151,CD4,CDKN1A,CMKLR1,CXCL10,CXCL12,CXCL17,CXCL2,CXCL3,CXCL6,Cxcl9,CXCR2,CYTL1,EDNRB,EFNB1,FCER1G,FN1,GBF1,GLRB,GPR183,GRN,GSN,HCAR2,HPSE,IL12B,INHBA,ITGA1,KDR,LBP,LCN2,LGALS3,LGMN,NCKAP1L,NLRP12,PDE4B,PDGFB,PLCG2,PRKG1,RGS1,S100A4,S1PR1,SERPINA3,SFTPD,SOCS3,SPP1,TLR2,TNF,TREM3,VAV3	57
Cell-To-Cell Signaling and Interaction,Cellular Movement,Hematological System Development and Function,Immune Cell Trafficking	recruitment	Recruitment of antigen presenting cells	4.64e-09	2.15e-07		-0.979		-1.132	C3AR1,Ccl2,CCL3L3,CD44,CLEC5A,CMKLR1,CXCL10,CXCL12,CXCL3,CXCR2,HCAR2,IL1RN,IRF5,KDR,MCOLN2,MMP12,P2RY2,PLGRKT,RXRA,S100A4,S1PR1,SPP1,TLR2,TNF	24
Cell Death and Survival	cell death	Cell death of blood cells	3.82e-13	3.57e-11		-0.979		-1.041	ABCB1,ABCC4,AIM2,ANPEP,BBC3,BIRC3,C3AR1,CABIN1,CAV1,CCAR1,Ccl2,CCL3L3,CD4,CD44,CD80,CD81,CD86,CDKN1A,CHI3L1,CSF2RB,CSNK1A1,CTLA4,CTSB,CTSD,CXCL10,CXCL12,CXCL2,EDNRB,EFNB1,EOMES,EPAS1,FCER1G,FCGR2B,FN1,GHR,GIMAP1-GIMAP5,GP2,GSN,GZMA,Gzmb,HCAR2,HIF1A,HMOX1,IFIH1,IKBKE,IL1RN,IL7R,INHBA,IRF5,ITK,LAT2,LCN2,LEPR,LGALS3,LGALS8,LRRC8A,LY9,MALT1,MAP2K6,Meis1,Ms4a4b (includes others),MSR1,NQO1,ORAI1,PDGFRA…	90
Hematological System Development and Function,Lymphoid Tissue Structure and Development,Tissue Development	growth	Growth of lymphoid tissue	6.1e-10	3.51e-08		-0.975		-1.105	BBC3,CD4,CD44,CD80,CD86,CDKN1A,CHI3L1,COMMD3-BMI1,CTLA4,CXCL10,CXCL12,EDNRB,EFNB1,EOMES,FGF7,IL1RN,IL7R,INHBA,ITK,KDR,LRRC8A,LY9,PLP1,SFTPD,SPP1,STAT5A,TCF12,TEK,TLR2,TNF,TNFRSF11A,ZAP70	32
Cell Death and Survival	cell death	Cell death of carcinoma cell lines	2.39e-08	9.56e-07		-0.965		-0.926	AKT3,BBC3,BIRC3,CALR,CAV1,CD44,CDCA2,CFH,CHIA,COMMD3-BMI1,COX7A2L,CTSB,CXCL12,EPAS1,FABP7,FASN,FN1,GRN,HIF1A,HMOX1,IGFBP3,IKBKE,LCN2,MFN2,MTUS1,MYCT1,NFIB,NQO1,ORAI1,PDGFRA,PIK3C3,PPM1D,PRKCE,PTPN2,PVT1,RARB,REPS2,S100A4,SERPINA3,SLC7A11,SPP1,THY1,TNF,TXNRD1,WNT2,XIAP	46
Cancer,Gastrointestinal Disease,Hepatic System Disease,Organismal Injury and Abnormalities	liver carcinoma	Liver carcinoma	2.48e-13	2.39e-11		-0.957		-0.928	ABCC4,ABLIM3,ACY1,ADAM15,AHCTF1,ALDH7A1,AMIGO2,AMPH,ANGPT1,ANKRD26,ANPEP,AQP1,AREL1,ARHGAP21,ARHGAP29,ARL4D,ARNTL2,ARSB,ARSJ,ASF1B,ASH1L,ATP11A,AUTS2,BHLHE40,BRWD1,BTBD11,C3AR1,C3orf70,CABIN1,CACNA1E,CADPS2,CALCRL,CAPG,CARM1,CCAR1,CCDC12,CD109,CD300LF,CD4,CD44,CDC40,CDC7,CDH11,CDH13,CDKN1A,CEBPZ,CELSR1,CHD1L,CHMP7,CHRDL1,CHSY3,CLDN23,CLEC4G,COIL,COL12A1,COL13A1,COL6A1,COL6A2,COL8A2,CORO2B,CREB3L2…	332
Hematological System Development and Function,Inflammatory Response,Tissue Morphology	quantity	Quantity of phagocytes	5.13e-17	9.27e-15		-0.928		-0.957	ABCB1,Bhlhe41,BIRC3,C3AR1,C6,Ccl2,CCL3L3,CCR3,CCR6,CD86,CDH13,CDKN1A,CFH,CLEC4G,CMKLR1,CTLA4,CTSB,CTSV,CXCL10,CXCL17,CXCL2,CXCR2,CYP1A1,FCER1G,FCGR2B,FGF7,FOXP3,GALNT3,GHR,GPR183,GPR68,GSN,HMOX1,HPSE,HSD11B1,IGFBP3,IL12B,IL1RN,IL7R,INSR,KDM5A,LCN2,LEPR,LGALS3,Ly6a (includes others),Meis1,MMP12,NLRP12,NPY,NQO1,ORAI1,PDE4B,PLP1,PPM1D,PRKCE,PTGIR,PTPN2,RBP1,SFTPD,SOCS3,SPP1,STAT5A,STEAP4,TEK,THBD,TL…	71
Inflammatory Response	cell-mediated response	Cell-mediated response	3.42e-08	1.3e-06		-0.914		-1.008	C3AR1,Ccl2,CCR6,CD4,CD44,CD80,CD86,CRK,CTLA4,CXCL10,FCER1G,FCGR2B,FN1,GIMAP1-GIMAP5,HPGDS,IFIH1,IL12B,IL7R,ITK,MALT1,NCF1,NCR1,ORAI1,POSTN,ROR1,SOCS2,STAT5A,THY1,TLR2,TNF	30
Cancer,Dermatological Diseases and Conditions,Organismal Injury and Abnormalities	skin tumor	Skin tumor	7.57e-24	2.38e-21		-0.91		-0.881	ABCB1,ABCC4,ABLIM3,ADAM15,ADAMTS15,ADRB3,AGTR1,AHCTF1,AIM2,AKT3,ALDH1A2,ALDH1L2,ALDH7A1,ALPL,AMIGO2,AMPH,ANGPT1,ANGPTL4,ANKH,ANKRD26,ANKS1A,ANPEP,APLNR,APOBEC1,AQP1,ARHGAP21,ARHGAP28,ARHGAP29,ARHGEF15,ARNTL2,ARSB,ARSJ,ASH1L,ATP11A,ATP2A3,ATP6V0D2,ATP6V0E2,AUTS2,B3GALNT2,BASP1,BEST1,BIRC3,BMPER,BRWD1,BTBD11,C17orf75,C1QC,C2orf76,C3AR1,C6,C6orf106,CACNA1E,CACNA2D4,CADPS2,CALCRL,CARD10,CARM1,CAV1,CB…	503
Hematological System Development and Function,Lymphoid Tissue Structure and Development,Organ Development,Tissue Development	growth	Growth of lymphoid organ	1.21e-09	6.46e-08		-0.907		-1.03	BBC3,CD4,CD44,CD80,CD86,CDKN1A,CHI3L1,COMMD3-BMI1,CTLA4,CXCL10,CXCL12,EFNB1,EOMES,FGF7,IL1RN,IL7R,INHBA,ITK,LRRC8A,LY9,PLP1,SFTPD,SPP1,STAT5A,TCF12,TLR2,TNF,TNFRSF11A,ZAP70	29
Cancer,Organismal Injury and Abnormalities,Tumor Morphology	progression	Progression of tumor	1.19e-08	5.04e-07		-0.902		-0.981	ABCB1,ABCC4,ADAM15,ANPEP,CAV1,CD44,CD80,CDKN1A,CSF2RB,CSNK1A1,CTLA4,CTSK,CXCL12,DNAJB6,EAF2,ENG,FASN,FCER1G,FGFR4,HIF1A,HPSE,INSR,ITK,KDR,MTUS1,NQO1,NR2F2,PDGFB,PDGFRA,RARB,RECK,S100A4,SF3B1,SPARCL1,SPP1,ST14,STAT5A,TACSTD2,TEK,THBD,TLR2,TNF	42
Cellular Movement,Immune Cell Trafficking	cell movement	Cell movement of lymphoid cells	7.78e-10	4.38e-08		-0.893		-1.124	ACKR1,C6,CALR,CAV1,Ccl2,CCL28,CCL3L3,Ccl6,CCR3,CCR6,CD151,CD4,CD44,CD80,CD81,CD86,CMKLR1,CSF2RB,CTLA4,CTSV,CXCL10,CXCL12,CXCL3,Cxcl9,CXCR2,EFNB1,EGR2,ENG,FN1,FOXP3,GPR183,HMOX1,IL12B,IL7R,IRF5,ITGA1,ITK,KDR,LAMA4,Ly6a (includes others),MALT1,NQO1,RAP1B,RGS1,S100A4,S1PR1,SOCS3,SPP1,ST14,STAT5A,TLR2,TNF,VAV3,WDR44,ZAP70	55
Metabolic Disease,Organismal Injury and Abnormalities	glucose metabolism disorder	Glucose metabolism disorder	9.1e-14	9.59e-12		-0.886		-0.696	Acp5,ADRB3,AGTR1,AIM2,AKR1E2,AKT3,ALPL,APLN,AQP1,ARHGEF15,BBC3,BHLHE40,C3AR1,CACNA1E,CACNA2D4,CALR,CAPG,CAV1,CCDC12,Ccl2,CCL3L3,Ccl6,CCR6,CD34,CD4,CD44,CD80,CD86,CDKN1A,CFH,CHI3L1,CLEC6A,CMKLR1,COL12A1,COL13A1,COL23A1,COL6A1,COL6A2,COL8A2,CPE,CTLA4,CTSB,CTSK,CTSV,CXCL10,CXCL12,Cxcl9,CYTL1,EDNRB,EPAS1,FABP7,FASN,FCER1G,FCGR2B,FN1,FOXP3,GALNT6,GHR,GPD1,GPNMB,GRB2,GSTK1,Gstp3,GZMA,HCAR2,HPSE,HSD11B1…	145
Cell-To-Cell Signaling and Interaction,Cellular Movement,Hematological System Development and Function,Immune Cell Trafficking,Inflammatory Response	recruitment	Recruitment of macrophages	2.51e-08	9.89e-07		-0.87		-1.015	C3AR1,Ccl2,CD44,CLEC5A,CMKLR1,CXCL10,CXCL12,CXCR2,HCAR2,IL1RN,KDR,MCOLN2,MMP12,P2RY2,PLGRKT,RXRA,S100A4,S1PR1,SPP1,TLR2,TNF	21
Cancer,Organismal Injury and Abnormalities	development	Development of malignant tumor	3.93e-24	1.28e-21		-0.86		-0.759	ABCB1,ABCC4,ABLIM3,ACY1,ADAMTS15,ADRB3,AHCTF1,AHRR,AIM2,AKT3,ALDH1A2,ALDH1L2,ALDH7A1,ALPL,AMIGO2,AMPH,ANGPT1,ANGPTL4,ANKRD26,ANKS1A,ANPEP,APOBEC1,APTX,AQP1,AREL1,ARHGAP21,ARHGAP29,ARHGEF15,ARMCX2,ARNTL2,ARSA,ARSJ,ASH1L,ATP11A,ATP2A3,AUTS2,BASP1,BBC3,BBS5,BHLHE40,BMPER,BRWD1,BTBD11,C1QC,C2orf76,C3AR1,C3orf70,C6,CABIN1,CACNA1E,CACNA2D4,CADPS2,CALCRL,CARD10,CARM1,CAV1,CBLL1,CBR1,CCAR1,CCM2L,CCN2,CCR…	546
Cardiovascular Disease	hypertension	Hypertension	4.29e-12	3.38e-10		-0.849		-0.73	ADRB3,AGTR1,ALPL,ANGPT1,APLN,APLNR,APTX,ARHGEF15,ATP2A3,CAV1,CD34,CD81,CDC7,CDH13,CFH,CHRNB1,CLDN23,CLEC14A,COL12A1,CSTF2T,CXCL10,DNAJB6,DNMT3A,ECE1,EDNRB,ENG,EPAS1,FAM49A,FHL1,FMO2,FZD4,GRB2,GRIA1,GSN,GSTA3,HIF1A,HMOX1,HPSE,HSD11B1,IL12B,IL1RN,KDR,KYNU,LEPR,MSRB3,MTUS1,NANS,NPR3,NPY,OLR1,OSBPL11,PCDH12,PDE4B,PDE5A,PDE7A,PDGFRA,PLSCR4,PPP1R12C,PRELP,PRKG1,PTGIR,PTGIS,RASL12,ROBO4,RSPO3,RUNX1T1,SL…	83
Cancer,Organismal Injury and Abnormalities	extraadrenal retroperitoneal tumor	Extraadrenal retroperitoneal tumor	1.13e-10	7.47e-09		-0.845		-0.853	ABCB1,ABCC4,ADAMTS15,ADRB3,AHRR,AIM2,ALDH7A1,ALPL,AMPH,ANGPT1,ANPEP,APLNR,APTX,AREL1,ARHGAP21,ARHGAP28,ARMCX2,ARSB,ATP11A,BASP1,BEND6,BHLHE40,BRWD1,BTBD11,CACNA1E,CACNA2D4,CALCRL,CAV1,CCN2,CCR6,CD109,CD34,CD44,CD68,CDH11,CDKN1A,CEBPZ,CELSR1,CENPN,CFH,CLEC14A,CMKLR1,COL12A1,COL6A1,COL8A2,CRTC1,CRYM,CSF2RB,CSTF2T,CTLA4,CTSB,CTSD,CTSK,CTSV,CTSZ,CUEDC1,CXCL10,CXCL12,CXCL2,CXCR2,CYP1A1,CYTH3,CYYR1,DBF…	263
Organismal Injury and Abnormalities,Renal and Urological Disease	renal lesion	Renal lesion	5.14e-08	1.87e-06		-0.843		-0.753	ABCB1,ADRB3,AGTR1,AHRR,ALDH7A1,ANPEP,AQP1,ARHGAP21,BASP1,BHLHE40,CALCRL,CAV1,CCR6,CD151,CD34,CD44,CD68,CDKN1A,CEBPZ,CENPN,CRTC1,CSF2RB,CTLA4,CXCL2,CYP1A1,DBF4,DENND3,DNMT3A,ENG,EPAS1,FGFR4,FLCN,FLRT2,FN1,FZD1,GEMIN4,GPKOW,GPX3,GRAMD1B,GSN,HIF1A,HMCN1,HMOX1,HPSE,IFI16,IL1RN,INSR,IRF5,ITGA8,ITGAX,ITK,KANK4,KDR,LATS2,LGALS3,LGMN,LHFPL2,LYNX1,MAP2K6,MITF,NDN,NLRP12,NYNRIN,PCDH1,PDE4B,PDGFB,PDGFRA,PKD…	112
Cellular Function and Maintenance	homeostasis	Cellular homeostasis	5.15e-14	5.69e-12		-0.833		-1.075	ACKR1,AGTR1,AKT3,ANGPT1,ANGPTL4,ANKRD26,APLN,AQP1,ARSA,ARSB,BBC3,BHLHE40,Bhlhe41,C3AR1,CACNA1E,CADPS2,CALR,CARM1,CAV1,Ccl2,CCL28,CCL3L3,CCR3,CCR6,CD151,CD4,CD80,CD81,CD86,CDKN1A,CHRNB1,CLEC6A,CLN3,COMMD3-BMI1,CPE,CSF2RB,CTLA4,CTSB,CTSD,CTSV,CXCL10,CXCL12,CXCL2,CXCL3,CXCL6,CXCR2,DCLRE1C,DENND3,DOCK10,EDNRB,EFHD2,EFNB1,EFNB2,EGR2,ENG,EOMES,EPAS1,ERO1B,FCER1G,FCGR2B,FFAR2,FGF7,FGFR4,FLCN,FMO5,FN1,FO…	172
Cancer,Organismal Injury and Abnormalities	head and neck neoplasia	Head and neck tumor	2.43e-38	2.72e-35		-0.831		-0.801	AARD,ABCB1,ABCC4,ABLIM3,ACY1,ADAM15,ADAMTS15,ADRB3,AGTR1,AHCTF1,AHRR,AKT3,ALDH18A1,ALDH1A2,ALDH1L2,ALDH7A1,AMPH,ANGPT1,ANGPTL4,ANKH,ANKRD26,ANKS1A,ANPEP,APOBEC1,APTX,AQP1,AREL1,ARHGAP21,ARHGAP28,ARHGAP29,ARHGEF15,ARL2BP,ARMCX2,ARNTL2,ARSA,ARSB,ASH1L,ATP11A,ATP2A3,ATP6V0E2,AURKAIP1,AUTS2,B3GALNT2,BASP1,BBC3,BBS5,BEST1,BIRC3,BMPER,BRWD1,BTBD11,BTBD18,C16orf74,C2orf76,C6,C6orf106,CABIN1,CACNA1E,CACN…	689
Cancer,Organismal Injury and Abnormalities	frequency	Frequency of tumor	2.9e-25	1.14e-22		-0.821		-0.729	ABCB1,ABCC4,ABLIM3,ACY1,ADAMTS15,ADRB3,AHCTF1,AHRR,AIM2,AKT3,ALDH1A2,ALDH1L2,ALDH7A1,ALPL,AMIGO2,AMPH,ANGPT1,ANGPTL4,ANKRD26,ANKS1A,ANPEP,APOBEC1,APTX,AQP1,AREL1,ARHGAP21,ARHGAP29,ARHGEF15,ARMCX2,ARNTL2,ARSA,ARSJ,ASH1L,ATP11A,ATP2A3,AUTS2,BASP1,BBC3,BBS5,BHLHE40,BMPER,BRWD1,BTBD11,C1QC,C2orf76,C3AR1,C3orf70,C6,CABIN1,CACNA1E,CACNA2D4,CADPS2,CALCRL,CALR,CARD10,CARM1,CAV1,CBLL1,CBR1,CCAR1,CCM2L,CCN…	557
Cancer,Endocrine System Disorders,Organismal Injury and Abnormalities,Reproductive System Disease	gonadal tumor	Gonadal tumor	4.33e-09	2.04e-07		-0.82		-0.754	ABCB1,ABCC4,AHRR,ALDH1A2,ALDH1L2,ALDH7A1,ANGPT1,ANPEP,APTX,ASH1L,CABIN1,CACNA1E,CADPS2,CCN2,CCR6,CD109,CD44,CDKN1A,CEBPZ,CELSR1,CFH,CHI3L1,CHRNB1,CMKLR1,COL23A1,COL6A2,CORO2B,CPE,CSF2RB,CXCL10,CXCL12,CXCR2,DACH1,DCLK1,DENND3,DHCR24,DNAJB6,DNMT3A,DOCK3,EFNB1,EFNB2,EGR2,ELP2,EML5,ENG,EPAS1,FAM20C,FAM219A,FBLN7,FFAR2,FGFR4,FLRT2,FN1,GBF1,GINS1,GPX3,GSTM2,HCAR2,HMCN1,HOXB5,HSD11B1,HSPA2,HYAL2,IDS,IFI…	157
Gastrointestinal Disease,Inflammatory Disease	inflammatory bowel disease	Inflammatory Bowel Disease	1.02e-08	4.42e-07		-0.817		-0.733	ABCB1,AGTR1,BRWD1,CD44,CD80,CD86,CSF2RB,CXCL10,CXCL2,CXCL3,FMO5,FN1,FOXP3,FRRS1,GHR,GLRB,HPGDS,HSD11B1,HSF2,IL12B,IL1RN,INPP5A,IRF5,LBP,LCN2,LDB2,LEPR,NKD1,NMT2,PDE4B,PDGFRA,PTPN2,RGS1,S1PR1,SF3B1,SLC6A2,SMAD7,SOCS3,SPP1,TCTA,THBD,TLR1,TLR2,TMEM47,TNF,TRIO	46
Cellular Movement,Hematological System Development and Function,Immune Cell Trafficking	migration	Migration of granulocytes	6.87e-08	2.45e-06		-0.787		-0.974	ACKR1,ADAM15,Ccl2,CCL3L3,CCR3,CD44,CFH,CXCL10,CXCL12,CXCL2,CXCL3,CXCL6,CXCR2,ENG,FN1,IGFBP3,NLRP12,ORAI1,PDE4B,PPM1D,RAP1B,SPP1,TLR2,TNF,VAV3	25
Hematological System Development and Function,Inflammatory Response,Tissue Morphology	quantity	Quantity of neutrophils	2.24e-09	1.13e-07		-0.787		-0.759	ABCB1,Bhlhe41,C3AR1,C6,Ccl2,CCL3L3,CCR6,CDH13,CFH,CMKLR1,CXCL2,CXCR2,CYP1A1,FCGR2B,GSN,HPSE,IGFBP3,KDM5A,LCN2,Ly6a (includes others),MMP12,NLRP12,NQO1,ORAI1,PDE4B,PPM1D,PRKCE,PTGIR,RBP1,SFTPD,SOCS3,STAT5A,TLR2,TNF,TNFRSF11A,TSTA3	36
Cell-To-Cell Signaling and Interaction,Cellular Movement	recruitment	Recruitment of cells	7.55e-16	1.17e-13		-0.787		-1.039	ACKR1,ANGPT1,C3AR1,CAV1,Ccl2,CCL28,CCL3L3,Ccl6,CCR3,CCR6,CD4,CD44,CHI3L1,CLEC5A,CMKLR1,CSF2RB,CXCL10,CXCL12,CXCL2,CXCL3,Cxcl9,CXCR2,CYP1A1,EFNB2,ENG,FCGR2B,FN1,GSN,HCAR2,HIF1A,HMOX1,HPSE,IL1RN,IRF5,KDR,LCN2,LGALS3,MCOLN2,MMP12,OLR1,ORAI1,P2RY2,PDE4B,PDGFB,PIK3C3,PLGRKT,RAP1B,RASGRP2,RXRA,S100A4,S1PR1,SFTPD,SOD3,SPP1,ST14,STAT5A,TEK,THY1,TLR2,TNF,VAV3,VWF	62
Dermatological Diseases and Conditions,Organismal Injury and Abnormalities	psoriasis	Psoriasis	7.71e-10	4.36e-08		-0.761		-0.729	C3AR1,CALR,CAV1,Ccl2,CD4,CSTB,CTLA4,CTSB,CTSK,CTSV,CXCL10,CXCL3,CXCL6,CXCR2,CYP1A1,DKK2,EFNB2,EPSTI1,FABP7,FASN,FCGR2B,FGF7,FMO5,FN1,G0S2,GPM6B,GSN,HIF1A,HMOX1,HPSE,IFI16,IFI44,IGFBP3,IL12B,IL17RD,IL1RN,ITGA1,KDR,KYNU,LCN2,LDB2,LGALS3,MAPK6,MMP12,MMP19,NKX2-5,PDE4B,PGD,POSTN,RANBP1,RARB,RGS1,RXRA,RXRG,SOCS2,SOCS3,TAGLN,TEK,TGFBR3,THBD,TLR1,TLR2,TNF,UBE2K,VNN1,VWF	66
Cancer,Organismal Injury and Abnormalities	incidence	Incidence of tumor	1.94e-29	8.22e-27		-0.758		-0.665	ABCB1,ABCC4,ABLIM3,ACY1,ADAM15,ADAMTS15,ADRB3,AHCTF1,AHRR,AIM2,AKT3,ALDH1A2,ALDH1L2,ALDH7A1,ALPL,AMIGO2,AMPH,ANGPT1,ANGPTL4,ANKRD26,ANKS1A,ANPEP,APOBEC1,APTX,AQP1,AREL1,ARHGAP21,ARHGAP29,ARHGEF15,ARL4D,ARMCX2,ARNTL2,ARSA,ARSJ,ASH1L,ATP11A,ATP2A3,ATP6V0E2,AUTS2,BASP1,BBC3,BBS5,BHLHE40,BMPER,BRWD1,BTBD11,C1QC,C2orf76,C3AR1,C3orf70,C6,CABIN1,CACNA1E,CACNA2D4,CADPS2,CALCRL,CALR,CARD10,CARM1,CAV1,CBLL…	583
Cell Death and Survival	apoptosis	Apoptosis of mononuclear leukocytes	1.57e-07	5.05e-06		-0.751		-0.72	BBC3,C3AR1,CAV1,CCAR1,Ccl2,CD4,CD44,CD80,CDKN1A,CHI3L1,CTLA4,CXCL12,EFNB1,FCGR2B,GIMAP1-GIMAP5,GP2,GZMA,Gzmb,HIF1A,IKBKE,IL7R,ITK,LCN2,LGALS3,LGALS8,LRRC8A,MAP2K6,Ms4a4b (includes others),NQO1,PIK3C3,PLCG2,PPM1D,PRKCE,S1PR1,SLC46A2,SMAD7,SPP1,ST14,STAT5A,TLR2,TMEM109,TNF,TWSG1,VAV3,XIAP	45
Cellular Function and Maintenance	function	Function of leukocytes	1.19e-18	2.48e-16		-0.732		-0.789	ABCB1,AIM2,ANPEP,BBC3,BHLHE40,BIRC3,C3AR1,CAPG,CAV1,Ccl2,CCR3,CCR6,CD300LF,CD4,CD44,CD80,CD81,CD86,CHI3L1,CLEC6A,CLN3,CMKLR1,CSF2RB,CTLA4,CTSZ,CXCL10,CXCL12,CXCR2,DCLRE1C,FCER1G,FCGR2B,FOXP3,GPNMB,GPR68,GRN,GSN,GZMA,Gzmb,IDO2,IFIH1,Igha,IL12B,IRF5,ITK,KDR,LAT2,LCN2,LEPR,LGALS3,LGMN,LRRC8A,MALT1,MMP12,MSR1,NLRC5,ORAI1,PDLIM2,PIK3C3,PIM2,PLCG2,PPM1D,RASGRF2,RGS1,RHBDD3,RRAS2,S100A4,S1PR1,SFTPD,SPP1…	77
Cellular Function and Maintenance	function	Function of blood cells	6.96e-18	1.38e-15		-0.732		-0.787	ABCB1,AIM2,ANPEP,BBC3,BHLHE40,BIRC3,C3AR1,CAPG,CAV1,Ccl2,CCR3,CCR6,CD300LF,CD4,CD44,CD80,CD81,CD86,CDKN1A,CHI3L1,CLEC6A,CLN3,CMKLR1,CSF2RB,CTLA4,CTSZ,CXCL10,CXCL12,CXCR2,DCLRE1C,FCER1G,FCGR2B,FOXP3,GPNMB,GPR68,GRN,GSN,GZMA,Gzmb,IDO2,IFIH1,Igha,IL12B,IRF5,ITK,KDR,LAT2,LCN2,LEPR,LGALS3,LGMN,LRRC8A,MALT1,MMP12,MSR1,NLRC5,ORAI1,PDLIM2,PIK3C3,PIM2,PLCG2,PPM1D,PTGIR,RASGRF2,RASGRP2,RGS1,RHBDD3,RRAS2,S1…	81
Neurological Disease,Skeletal and Muscular Disorders	neuromuscular disease	Neuromuscular disease	1.83e-08	7.55e-07		-0.728		-0.666	ABCB1,ADRB3,AGTR1,AIMP2,APLNR,AQP1,ARMCX2,BASP1,BHLHE40,CALR,CCN2,CD44,CD68,CD80,CD86,CHI3L1,CHRNB1,COL13A1,CORO2B,CRYM,CTLA4,CXCL12,CYSLTR2,DNAJB6,EGR2,EPHB4,EPSTI1,FABP7,FAM173A,FCGR2B,FGFR4,FLRT2,FOXP3,GALNT3,GAP43,GLRB,GPD1,GPM6B,GRIA1,HMOX1,IL1RN,IL7R,ITIH4,KCNB1,KDR,LAMB1,LAT2,LRG1,MALT1,MAPT,MAST3,MEIS2,MFN2,MICALL1,MYO5A,NDRG2,NMT2,NPY,PDE4B,PDE5A,PFKM,PGRMC1,PINK1,PLCB1,PLOD2,PLSCR4,PPP1…	94
Cell Death and Survival	cell death	Cell death of T lymphocytes	1.35e-07	4.4e-06		-0.703		-0.7	BBC3,C3AR1,CAV1,CCAR1,Ccl2,CD4,CD44,CDKN1A,CHI3L1,CTLA4,CTSD,CXCL10,CXCL12,EFNB1,EOMES,GIMAP1-GIMAP5,GP2,GZMA,Gzmb,HIF1A,IKBKE,IL7R,ITK,LCN2,LGALS3,LRRC8A,MAP2K6,Ms4a4b (includes others),NQO1,PIK3C3,PPM1D,PRKCE,SLC46A2,SMAD7,SPP1,ST14,STAT5A,TMEM109,TNF,TWSG1,XIAP	41
Cellular Movement	transmigration	Transmigration of cells	3.76e-08	1.41e-06		-0.702		-0.912	ADAM15,CAV1,Ccl2,CCL3L3,CD151,CD44,CD86,COMMD3-BMI1,CTSV,CXCL10,CXCL12,CXCL2,CXCL3,CXCR2,EFNB2,ENG,FN1,ITGAX,ITK,NPY,SPP1,ST14,THY1,TLR2,TNF,TRIO,VAV3,ZAP70	28
Cellular Movement,Hematological System Development and Function,Immune Cell Trafficking	homing	Homing of mononuclear leukocytes	6.47e-09	2.9e-07		-0.68		-0.916	ANGPT1,Ccl2,CCL28,CCR3,CCR6,CD44,CXCL10,CXCL12,CXCL17,CXCL3,Cxcl9,CXCR2,CYTL1,EFNB1,FN1,FOXP3,IL12B,INHBA,ITK,KDR,LGALS3,LGMN,NQO1,PDGFB,RAP1B,RGS1,S100A4,S1PR1,SERPINA3,SOCS3,SPP1,TLR2,TNF	33
Cellular Growth and Proliferation	colony formation	Colony formation of cells	4.77e-08	1.76e-06		-0.673		-0.761	BBC3,CALR,CAV1,CCL3L3,CD4,CD44,CDKN1A,CRK,CRTC1,CSF2RB,CTSB,CTSD,CXCL12,CXCL3,CXCR2,EHF,EPAS1,FRMD6,GPR68,GRB2,GRN,HCAR2,HIF1A,HMOX1,HPSE,IFI16,IFIH1,IGFBP3,IL1RN,INSR,ITGA1,LATS2,LEO1,Meis1,MITF,MMP12,MYCBP,NDN,PDGFB,PDGFRA,PDLIM2,PIK3C3,PPP1R12C,PRKG1,RPS6KA6,RUNX1T1,SEL1L,SEMA3F,SF3B1,SMAD7,SOCS2,SPP1,STAT5A,TBX3,TEK,TLR2,TNF,VAV3,VWF,WIF1,XIAP	61
Cellular Movement,Hematological System Development and Function,Immune Cell Trafficking	transmigration	Transmigration of leukocytes	2.49e-08	9.87e-07		-0.672		-0.857	ADAM15,CAV1,Ccl2,CCL3L3,CD44,CD86,CTSV,CXCL10,CXCL12,CXCL2,CXCL3,CXCR2,EFNB2,ENG,FN1,ITGAX,ITK,NPY,THY1,TLR2,TNF,TRIO,VAV3,ZAP70	24
Inflammatory Response	inflammation	Inflammation of absolute anatomical region	2.88e-15	3.97e-13		-0.662		-0.515	ABCB1,ABCC4,ACKR1,ADRB3,AGTR1,ANGPT1,AQP1,BBC3,BHLHE40,BIRC3,C3AR1,C6,CALCRL,CALR,CAPG,CAV1,Ccl2,CCL28,CCL3L3,Ccl6,CCR6,CD300LF,CD4,CD44,CD80,CD86,CDH11,CDH13,CFH,CH25H,CHRNB1,CLEC4G,CLEC5A,CMKLR1,COMMD3-BMI1,CSF2RB,Ctla2a/Ctla2b,CTLA4,CTSB,CTSD,CTSV,CXCL10,CXCL12,CXCL17,CXCL2,CXCL3,CXCL6,CXCR2,CYP1A1,EDNRB,EGR2,EOMES,FASN,FCER1G,FCGR2B,FN1,FOXP3,FRRS1,GRN,GSTK1,HIF1A,HMOX1,HPGDS,HSD11B1,HSF2,IGF…	134
Cancer,Organismal Injury and Abnormalities	benign neoplasia	Benign Tumors	5.1e-10	2.99e-08		-0.659		-0.581	ABCB1,ABCC4,ACKR1,ADRB3,ALDH1A2,ANGPT1,ANKH,APOBEC1,ARL4D,BBC3,CALCRL,CALR,CD34,CD44,CDC7,CDKN1A,CFH,CHRNB1,CLDN23,COL12A1,COL13A1,COL23A1,COL6A1,COL6A2,COL8A2,CSF2RB,CTSB,CXCL12,DCLK1,DNASE1L3,ECM2,EDNRB,ENG,FGF7,FGFR4,FLCN,FMOD,GALNT6,GAP43,GNG11,GPM6B,GRB2,HIF1A,HMOX1,HPSE,IFIH1,IGFBP3,INHBA,INSR,KDR,LCN2,LEPR,LGALS3,MICALL1,MTHFD2,NDN,NDRG2,NFIB,NPAS2,NR2F2,PCDH12,PDE5A,PDGFRA,PHLDA2,PINX1,PK…	91
Cellular Growth and Proliferation	colony formation	Colony formation	4.83e-08	1.77e-06		-0.649		-0.731	BBC3,CALR,CAV1,CCL3L3,CD4,CD44,CDKN1A,CRK,CRTC1,CSF2RB,CTSB,CTSD,CXCL10,CXCL12,CXCL3,CXCR2,EHF,EPAS1,FRMD6,GPR68,GRB2,GRN,HCAR2,HIF1A,HMOX1,HPSE,IFI16,IFIH1,IGFBP3,IL1RN,INSR,ITGA1,LATS2,LEO1,LGALS3,Meis1,MITF,MMP12,MYCBP,NDN,PDGFB,PDGFRA,PDLIM2,PIK3C3,POSTN,PPP1R12C,PRKG1,RPS6KA6,RUNX1T1,S100A4,SEL1L,SEMA3F,SF3B1,SMAD7,SOCS2,SPP1,STAT5A,TBX3,TEK,TLR2,TMEFF2,TNF,VAV3,VWF,WIF1,XIAP	66
Cell Death and Survival	cell death	Cell death of mononuclear leukocytes	5.02e-08	1.83e-06		-0.646		-0.625	BBC3,C3AR1,CAV1,CCAR1,Ccl2,CD4,CD44,CD80,CDKN1A,CHI3L1,CTLA4,CTSB,CTSD,CXCL10,CXCL12,EFNB1,EOMES,FCGR2B,GIMAP1-GIMAP5,GP2,GZMA,Gzmb,HIF1A,IKBKE,IL7R,ITK,LCN2,LGALS3,LGALS8,LRRC8A,MAP2K6,Ms4a4b (includes others),NQO1,PIK3C3,PLCG2,PPM1D,PRKCE,S1PR1,SLC46A2,SMAD7,SPP1,ST14,STAT5A,TLR2,TMEM109,TNF,TWSG1,VAV3,XIAP,ZAP70	50
Cell Death and Survival	apoptosis	Apoptosis of lymphocytes	1.1e-07	3.66e-06		-0.643		-0.611	BBC3,C3AR1,CAV1,CCAR1,Ccl2,CD4,CD44,CD80,CDKN1A,CHI3L1,CTLA4,CXCL12,EFNB1,FCGR2B,GIMAP1-GIMAP5,GP2,GZMA,Gzmb,HIF1A,IKBKE,IL7R,ITK,LCN2,LGALS3,LRRC8A,MAP2K6,Ms4a4b (includes others),NQO1,PIK3C3,PLCG2,PPM1D,PRKCE,S1PR1,SLC46A2,SMAD7,SPP1,ST14,STAT5A,TLR2,TMEM109,TNF,TWSG1,VAV3,XIAP	44
Cellular Movement	migration	Migration of myeloid cells	2.01e-08	8.23e-07		-0.643		-0.841	ACKR1,ADAM15,Ccl2,CCL3L3,CCR3,CD44,CFH,CTSV,CXCL10,CXCL12,CXCL2,CXCL3,CXCL6,CXCR2,ENG,FN1,HMOX1,IGFBP3,ITGAX,MAPT,NLRP12,ORAI1,PDE4B,PPM1D,RAP1B,S1PR1,SPP1,TLR2,TNF,VAV3	30
Gastrointestinal Disease,Inflammatory Disease,Inflammatory Response,Organismal Injury and Abnormalities	enteritis	Enteritis	3.1e-08	1.19e-06		-0.63		-0.494	ABCB1,ABCC4,AGTR1,CALCRL,Ccl2,CCL28,CCL3L3,CD4,CD44,CD80,CD86,CFH,CTLA4,CXCL10,CXCL2,CXCL3,FN1,FRRS1,HPGDS,HSD11B1,HSF2,IL12B,IL1RN,INPP5A,ITGA1,LBP,LCN2,LGALS3,NCF1,NLRP12,NMT2,PDE4B,PDGFRA,PIK3C3,PIM2,RXRA,S1PR1,SEL1L,SF3B1,SMAD7,SMTN,SOCS3,SPP1,STAT5A,TLR1,TLR2,TNF,TRIO,TSTA3,VNN1	50
Connective Tissue Disorders,Organismal Injury and Abnormalities,Skeletal and Muscular Disorders	abnormality	Abnormality of cartilage tissue	2.76e-08	1.07e-06		-0.628		-0.647	Acp5,ADRB3,ARSB,BMPER,CAV1,CCN2,CTLA4,CTSK,CTSV,CXCL12,CYTL1,FCGR2B,FMOD,FN1,GHR,HIF1A,HOXB5,IL1RN,PDE4B,PDE5A,PDE7A,PKD1,PTGIR,RARB,RXRA,SPP1,TNF,TWSG1,WIF1	29
Cell Death and Survival	cell death	Cell death of immune cells	4.25e-12	3.37e-10		-0.603		-0.692	ABCC4,AIM2,ANPEP,BBC3,BIRC3,C3AR1,CABIN1,CAV1,CCAR1,Ccl2,CD4,CD44,CD80,CD81,CD86,CDKN1A,CHI3L1,CSF2RB,CSNK1A1,CTLA4,CTSB,CTSD,CXCL10,CXCL12,CXCL2,EFNB1,EOMES,FCER1G,FCGR2B,FN1,GHR,GIMAP1-GIMAP5,GP2,GSN,GZMA,Gzmb,HCAR2,HIF1A,HMOX1,IFIH1,IKBKE,IL1RN,IL7R,INHBA,IRF5,ITK,LAT2,LCN2,LEPR,LGALS3,LGALS8,LRRC8A,LY9,MALT1,MAP2K6,Ms4a4b (includes others),MSR1,NQO1,ORAI1,PDGFRA,PIK3C3,PIM2,PLCG2,PPM1D,PRKCE,…	84
Hematological System Development and Function,Tissue Morphology	quantity	Quantity of antigen presenting cells	4.22e-09	2.01e-07		-0.6		-0.671	Bhlhe41,BIRC3,C3AR1,Ccl2,CCR6,CD86,CTLA4,CTSV,CXCL10,CXCL17,FCER1G,FCGR2B,FGF7,GHR,GPR183,GPR68,HIF1A,HMOX1,HSD11B1,IL12B,IL1RN,IL7R,INSR,LCN2,LEPR,LGALS3,MAPT,MMP12,NPY,PLP1,PTPN2,RAD52,SFTPD,SOCS3,SPP1,STEAP4,TEK,THBD,TLR2,TNF,TREM2	41
Cellular Development,Connective Tissue Development and Function,Tissue Development	differentiation	Differentiation of connective tissue cells	2.32e-17	4.33e-15		-0.598		-0.693	ADRB3,ANKRD26,ATP6V0D2,BMPER,C3AR1,CARM1,CCAR1,CCDC85B,CCL3L3,CCN2,CD300LF,CD44,CDKN1A,CHADL,CMKLR1,CREB3L2,CRK,CYTL1,DKK2,EFEMP1,EFNB1,EFNB2,EGR2,EPHB4,FAM20C,FCER1G,FCGR2B,FFAR2,FN1,GAS7,GDPD2,GPNMB,GPR183,GPR68,GRB2,GRN,GSN,HIF1A,HMOX1,HPSE,HSD11B1,HYAL2,IFI16,IL12B,INHBA,INSR,KDM5A,LAMA4,LGALS12,LRG1,Ly6a (includes others),MAFB,MAP2K6,MEDAG,MITF,NFIB,NPY,ORAI1,OSBPL11,PDE5A,PDGFB,PDGFRA,PEX11…	93
Embryonic Development,Organ Development,Organismal Development,Tissue Development	development	Development of sensory organ	1.06e-08	4.53e-07		-0.588		-0.677	ALDH1A2,ANGPTL4,AQP1,ARSB,BMPER,Ccl2,CDKN1A,CELSR1,CFH,CHRDL1,CLN3,COL8A2,CRK,CSTB,Ctla2a/Ctla2b,CTSD,CXCL12,CYTL1,DKK2,DNMT3A,ECE1,EFEMP1,EOMES,FGF7,FMOD,FZD4,GRN,HEXB,HIF1A,IFI16,ITGA8,KDR,LCN2,LGALS3,LRAT,MAFB,MAPT,Marcks,Meis1,MEIS2,MFN2,MITF,MPV17,NID1,NKD1,NKX2-5,OGN,PDGFB,RARB,RBP1,ROR1,RPGRIP1,RXRA,SEMA6A,SLITRK6,SMAD7,STAU2,STOX1,THBD,THY1,TM4SF1,TNF,TWSG1,WNT2	64
Hematological System Development and Function,Tissue Morphology	quantity	Quantity of granulocytes	2.14e-10	1.34e-08		-0.586		-0.582	ABCB1,Bhlhe41,C3AR1,C6,Ccl2,CCL28,CCL3L3,CCR3,CCR6,CD34,CDH13,CDKN1A,CFH,CMKLR1,CSF2RB,CXCL2,CXCL6,CXCR2,CYP1A1,FCGR2B,FOXP3,GIMAP1-GIMAP5,GSN,HPSE,IGFBP3,KDM5A,LCN2,LGALS3,Ly6a (includes others),MMP12,NLRP12,NQO1,ORAI1,PDE4B,PPM1D,PRKCE,PTGIR,RBP1,SFTPD,SIPA1,SOCS3,STAT5A,TLR2,TNF,TNFRSF11A,TSTA3,TWSG1	47
Cancer,Gastrointestinal Disease,Hepatic System Disease,Organismal Injury and Abnormalities	hepatobiliary system cancer	Hepatobiliary system cancer	1.11e-14	1.4e-12		-0.572		-0.556	ABCC4,ABLIM3,ACY1,ADAM15,AHCTF1,ALDH7A1,ALPL,AMIGO2,AMPH,ANGPT1,ANKRD26,ANPEP,AQP1,AREL1,ARHGAP21,ARHGAP29,ARL4D,ARNTL2,ARSB,ARSJ,ASF1B,ASH1L,ATP11A,AUTS2,BHLHE40,BRWD1,BTBD11,C2orf76,C3AR1,C3orf70,CABIN1,CACNA1E,CADPS2,CALCRL,CAPG,CARM1,CCAR1,CCDC12,CD109,CD300LF,CD34,CD4,CD44,CDC40,CDC7,CDH11,CDH13,CDKN1A,CEBPZ,CELSR1,CHD1L,CHMP7,CHRDL1,CHSY3,CLDN23,CLEC4G,COIL,COL12A1,COL13A1,COL23A1,COL6A1,CO…	362
Cancer,Gastrointestinal Disease,Organismal Injury and Abnormalities	gastrointestinal tract cancer	Gastrointestinal tract cancer	1.4e-34	8.77e-32		-0.57		-0.517	ABCB1,ABCC4,ABLIM3,ACY1,ADAM15,ADAMTS15,AGTR1,AHCTF1,AHRR,AIM2,AKT3,ALDH18A1,ALDH1A2,ALDH1L2,ALPL,AMIGO2,AMPH,ANGPT1,ANGPTL4,ANKRD26,ANKS1A,ANPEP,APLNR,APOBEC1,APTX,AQP1,AREL1,ARHGAP21,ARHGAP28,ARHGEF15,ARL4D,ARMCX2,ARNTL2,ARSA,ARSJ,ASH1L,ATP11A,ATP2A3,ATP6V0D2,AUTS2,B3GALNT2,BASP1,BEND6,BEST1,BHLHE40,BIRC3,BMPER,BRWD1,BTBD11,BTBD18,C17orf75,C1QC,C2orf76,C3AR1,C3orf70,C6,CABIN1,CACNA1E,CACNA2D4,C…	679
Cancer,Hematological Disease,Immunological Disease,Organismal Injury and Abnormalities	non-Hodgkin disease	Non-Hodgkin lymphoma	8.76e-10	4.86e-08		-0.555		-0.482	ADAMTS15,AGTR1,AIM2,AKT3,ALDH1L2,AMPH,ANPEP,ARHGEF15,BASP1,BBC3,BIRC3,CALCRL,CAV1,CCR3,CD151,CD4,CD44,CD68,CD86,CDCA2,CDH11,CDKN1A,CHRNB1,CLEC4G,CNTN4,COL12A1,COL23A1,COL6A1,COL6A2,COL8A2,CSF2RB,CXCL10,CXCL12,DCLRE1C,DHCR24,DNMT3A,EDEM2,EFNB2,EGR2,ENG,EPAS1,FASN,FCGR2B,FKBP9,FLRT2,FN1,FOXP3,FZD1,GHR,GPSM2,GRB2,GSN,HECW2,HMCN1,HMOX1,IFI44,IGFBP3,IKBKE,ITGAX,KAT6A,KDR,LAMB1,LRRFIP1,LYNX1,MAFB,MALT1…	110
Hematological System Development and Function,Hematopoiesis,Lymphoid Tissue Structure and Development,Organ Morphology,Tissue Morphology	quantity	Quantity of double-positive thymocyte	2.89e-11	2.05e-09		-0.541		-0.726	ABCB1,BHLHE40,CCR6,CD4,CD80,CD86,COMMD3-BMI1,CTLA4,CTSD,DCLRE1C,EFNB1,EFNB2,FOXP3,IL7R,ITK,LRRC8A,MMP19,NMT2,PTPN2,ST14,TCF12,TWSG1,VAV3,ZAP70	24
Connective Tissue Development and Function,Tissue Morphology	quantity	Quantity of connective tissue cells	5.9e-09	2.66e-07		-0.535		-0.615	C3AR1,Cald1,CAV1,Ccl2,CCN2,CD44,CD81,CDH11,CDKN1A,CREB3L2,CTSK,CTSV,DKK2,EGR2,FN1,GPNMB,HSD11B1,IGFBP3,IL1RN,INSR,Ly6a (includes others),MSR1,NPR3,NPY,P2RY13,PDGFB,PLCG2,PLCL1,POSTN,RARB,S1PR1,SCUBE2,SPP1,TEK,TNF,TNFRSF11A,ZNF521	37
Cell-To-Cell Signaling and Interaction	response	Response of mononuclear leukocytes	2.84e-08	1.1e-06		-0.533		-0.67	BHLHE40,C3AR1,Ccl2,CCR6,CD200R1L,CD4,CD80,CD86,CH25H,CLEC5A,CSF2RB,CTLA4,CXCL12,FCGR2B,FN1,HMOX1,HPGDS,IL12B,IL7R,ITK,LEPR,MALT1,MSR1,NCR1,PLP1,POSTN,SIPA1,SOCS3,STAT5A,THY1,TLR2,TNF,TNFRSF11A,TWSG1	34
Cellular Growth and Proliferation,Tissue Development	proliferation	Proliferation of epithelial cells	2.35e-08	9.45e-07		-0.525		-0.625	AGTR1,CAV1,CD109,CD4,CD44,CDH13,CDKN1A,COL8A2,CSF2RB,CTSV,CXCL12,CXCL3,CXCR2,DACH1,EAF2,EDNRB,EFNB2,ENG,EPAS1,FABP7,FGF7,FN1,GRN,HIF1A,IL1RN,INHBA,INSR,ITGA1,ITIH4,KDR,LAMB1,LCN2,LTBP4,LY9,MAP2K6,MMP12,NDRG2,NFIB,NKX2-8,PDE5A,PDGFD,PKD1,POSTN,PTPRK,RASGRF2,RXRA,SLC7A11,SLURP1,SMAD7,SOCS3,SPP1,STAT5A,STEAP4,STOX1,TGFBR3,TLR2,TNF,TNFRSF11A,VANGL1,VAV3	60
Cancer,Organismal Injury and Abnormalities	non-hematological solid tumor	Non-hematological solid tumor	7.01e-46	2.2e-42		-0.504		-0.486	AARD,ABCB1,ABCC4,ABLIM3,ACKR1,ACY1,ADAM15,ADAMTS15,ADRB3,AGTR1,AHCTF1,AHRR,AIM2,AKR1E2,AKT3,ALDH18A1,ALDH1A2,ALDH1L2,ALDH7A1,ALPL,AMIGO2,AMPH,ANGPT1,ANGPTL4,ANKH,ANKRD26,ANKS1A,ANPEP,APLN,APLNR,APOBEC1,APTX,AQP1,AREL1,ARHGAP21,ARHGAP28,ARHGAP29,ARHGEF15,ARL2BP,ARL4D,ARMCX2,ARNTL2,ARSA,ARSB,ARSJ,ASF1B,ASH1L,ATP11A,ATP2A3,ATP6V0D2,ATP6V0E2,AURKAIP1,AUTS2,B3GALNT2,BASP1,BBC3,BBS5,BEND6,BEST1,BHLHE40…	816
Cancer,Organismal Injury and Abnormalities	cancer	Cancer of cells	3.71e-16	6.13e-14		-0.489		-0.531	ABCB1,ABLIM3,ADAMTS15,ADRB3,AGTR1,AIM2,AKT3,ALDH1L2,AMPH,ANGPT1,ANGPTL4,ANKH,ANKRD26,ANPEP,AQP1,AREL1,ARHGAP28,ARHGEF15,ARMCX2,ARSB,ATP11A,ATP6V0D2,ATP6V0E2,AUTS2,BASP1,BBC3,BIRC3,BMPER,BTBD18,C3orf70,C6,C6orf106,CABIN1,CACNA1E,CACNA2D4,CADPS2,CALCRL,CAV1,CBR1,CCAR1,Ccl2,Ccl6,CCN2,CCR3,CCR6,CD151,CD200R1L,CD300LF,CD300LG,CD34,CD4,CD44,CD68,CD80,CD81,CD86,CDC7,CDCA2,CDH11,CDH13,CDKN1A,CELSR1,CEP57…	349
Cell Death and Survival	removal	Removal of cells	9.61e-08	3.25e-06		-0.487		-0.616	Ccl2,CCL3L3,CD4,CD44,CD68,CLEC6A,EDNRB,FCER1G,FGF7,IL12B,IL1RN,ITK,LEPR,LGALS3,NLRP12,P2RY2,RXRA,SFTPD,TLR2,TNF	20
Cell Death and Survival,Cellular Function and Maintenance	clearance	Clearance of cells	1.15e-07	3.79e-06		-0.487		-0.621	Ccl2,CCL3L3,CD4,CD44,CLEC6A,EDNRB,FCER1G,FGF7,IL12B,IL1RN,ITK,LEPR,LGALS3,NLRP12,P2RY2,RXRA,SFTPD,TLR2,TNF	19
Cellular Function and Maintenance,Hematological System Development and Function	function	Function of T lymphocytes	8.25e-10	4.61e-08		-0.483		-0.535	ABCB1,BBC3,BHLHE40,BIRC3,C3AR1,Ccl2,CCR6,CD4,CD44,CD80,CD81,CD86,CHI3L1,CSF2RB,CTLA4,CXCL10,CXCR2,FCER1G,FOXP3,Gzmb,IDO2,Igha,IL12B,IRF5,ITK,LAT2,LEPR,LRRC8A,NLRC5,PDLIM2,PIK3C3,PIM2,PPM1D,RASGRF2,S1PR1,STAT5A,TLR2,TNF	38
Cancer,Gastrointestinal Disease,Organismal Injury and Abnormalities	malignant neoplasm of large intestine	Malignant neoplasm of large intestine	1.29e-30	5.64e-28		-0.478		-0.431	ABCB1,ABCC4,ABLIM3,ACY1,ADAM15,ADAMTS15,AGTR1,AHCTF1,AHRR,AIM2,AKT3,ALDH18A1,ALDH1A2,ALDH1L2,ALPL,AMIGO2,ANGPT1,ANGPTL4,ANKRD26,ANKS1A,ANPEP,APLNR,APOBEC1,APTX,AQP1,AREL1,ARHGAP21,ARHGAP28,ARHGEF15,ARL4D,ARMCX2,ARNTL2,ARSA,ARSJ,ASH1L,ATP11A,ATP2A3,ATP6V0D2,AUTS2,B3GALNT2,BASP1,BEND6,BEST1,BHLHE40,BIRC3,BMPER,BRWD1,BTBD11,BTBD18,C17orf75,C1QC,C2orf76,C3AR1,C3orf70,C6,CABIN1,CACNA1E,CACNA2D4,CADPS2…	649
Cancer,Gastrointestinal Disease,Organismal Injury and Abnormalities	colorectal cancer	Colorectal cancer	1.22e-14	1.53e-12		-0.478		-0.433	ABCB1,ABCC4,ABLIM3,ADAMTS15,AHRR,AIM2,AKT3,ALDH1L2,ALPL,AMIGO2,ANGPT1,ANGPTL4,ANKRD26,ANKS1A,ANPEP,APOBEC1,APTX,AQP1,AREL1,ARHGAP21,ARHGEF15,ARMCX2,ARNTL2,ARSJ,ASH1L,ATP11A,ATP2A3,AUTS2,BHLHE40,BRWD1,BTBD11,C2orf76,C3AR1,CABIN1,CACNA1E,CACNA2D4,CALR,CAPG,CARD10,CARM1,CAV1,CBLL1,CCN2,CD200R1L,CD300LG,CD34,CD4,CD44,CD86,CDC7,CDH13,CDKN1A,CEBPZ,CELSR1,CENPN,CFH,CHIA,CHST13,CLEC14A,CNTN4,COIL,COL12A1…	383
Cell-To-Cell Signaling and Interaction,Hematological System Development and Function	response	Response of lymphocytes	4.74e-09	2.19e-07		-0.45		-0.583	BHLHE40,C3AR1,Ccl2,CCR6,CD200R1L,CD4,CD80,CD86,CH25H,CSF2RB,CTLA4,CXCL12,FCGR2B,FN1,HMOX1,HPGDS,IL12B,IL7R,ITK,LEPR,MALT1,MSR1,NCR1,PLP1,POSTN,SIPA1,SOCS3,STAT5A,THY1,TNF,TNFRSF11A,TWSG1	32
Cancer,Organismal Injury and Abnormalities	metastasis	Metastasis of cells	4.45e-09	2.09e-07		-0.437		-0.567	ANGPTL4,BBC3,CAV1,CBR1,CD151,CD44,CLEC6A,COMMD3-BMI1,CRTC1,CTSB,CXCL2,CXCL3,CXCL6,CXCR2,EFEMP1,FASN,FGFR4,FN1,HMOX1,HPSE,INHBA,KDM5A,MALT1,MAP4,MTUS1,NCR1,NDRG2,PDGFRA,RALGAPA2,RXRA,S100A4,SF3B1,SMURF2,SPP1,TACSTD2,TEK,TGFBR3,THBD,THY1,TLR2,TM4SF1,TNF,VAV3,ZAP70	44
Cancer,Gastrointestinal Disease,Organismal Injury and Abnormalities	digestive system cancer	Digestive system cancer	7.18e-37	6.63e-34		-0.434		-0.398	ABCB1,ABCC4,ABLIM3,ACY1,ADAM15,ADAMTS15,AGTR1,AHCTF1,AHRR,AIM2,AKT3,ALDH18A1,ALDH1A2,ALDH1L2,ALDH7A1,ALPL,AMIGO2,AMPH,ANGPT1,ANGPTL4,ANKRD26,ANKS1A,ANPEP,APLNR,APOBEC1,APTX,AQP1,AREL1,ARHGAP21,ARHGAP28,ARHGAP29,ARHGEF15,ARL4D,ARMCX2,ARNTL2,ARSA,ARSB,ARSJ,ASF1B,ASH1L,ATP11A,ATP2A3,ATP6V0D2,AUTS2,B3GALNT2,BASP1,BEND6,BEST1,BHLHE40,BIRC3,BMPER,BRWD1,BTBD11,BTBD18,C17orf75,C1QC,C2orf76,C3AR1,C3orf70,…	729
Hematological System Development and Function,Lymphoid Tissue Structure and Development,Tissue Morphology	quantity	Quantity of T lymphocytes	2.19e-13	2.15e-11		-0.434		-0.625	ABCB1,AIM2,AKT3,ANPEP,APOBEC1,BBC3,BHLHE40,C3AR1,CARM1,CAV1,Ccl2,CCR6,CD4,CD44,CD80,CD86,CDKN1A,CHI3L1,CLEC4G,CMKLR1,COMMD3-BMI1,CSF2RB,Ctla2a/Ctla2b,CTLA4,CTSD,CTSV,CXCL10,DCLRE1C,DNMT3A,EFNB1,EFNB2,FCER1G,FCGR2B,FGF7,FOXP3,GIMAP1-GIMAP5,Gzmb,HEXB,HIF1A,IL12B,IL7R,ITK,KAT6A,LEPR,LGALS8,LRRC8A,LY9,MALT1,MMP19,NLRC5,NMT2,NPY,PLP1,PPM1D,PTGIR,PTPN2,S1PR1,SFTPD,SIGLEC1,SIPA1,SOCS3,SPP1,ST14,ST3GAL2,…	74
Cell Death and Survival	cell death	Cell death of lymphocytes	9.71e-08	3.28e-06		-0.42		-0.4	BBC3,C3AR1,CAV1,CCAR1,Ccl2,CD4,CD44,CD80,CDKN1A,CHI3L1,CTLA4,CTSB,CTSD,CXCL10,CXCL12,EFNB1,EOMES,FCGR2B,GIMAP1-GIMAP5,GP2,GZMA,Gzmb,HIF1A,IKBKE,IL7R,ITK,LCN2,LGALS3,LRRC8A,MAP2K6,Ms4a4b (includes others),NQO1,PIK3C3,PLCG2,PPM1D,PRKCE,S1PR1,SLC46A2,SMAD7,SPP1,ST14,STAT5A,TLR2,TMEM109,TNF,TWSG1,VAV3,XIAP	48
Cancer,Organismal Injury and Abnormalities	cancer	Cancer	1.06e-40	1.67e-37		-0.413		-0.426	AARD,ABCB1,ABCC4,ABLIM3,ACY1,ADAM15,ADAMTS15,ADRB3,AGTR1,AHCTF1,AHRR,AIM2,AIMP2,AKR1E2,AKT3,ALDH18A1,ALDH1A2,ALDH1L2,ALDH7A1,ALPL,AMIGO2,AMPH,ANGPT1,ANGPTL4,ANKH,ANKRD26,ANKS1A,ANPEP,APLN,APLNR,APOBEC1,APTX,AQP1,AREL1,ARHGAP21,ARHGAP28,ARHGAP29,ARHGEF15,ARL2BP,ARL4D,ARMCX2,ARNTL2,ARSA,ARSB,ARSJ,ASF1B,ASH1L,ATP11A,ATP2A3,ATP6V0D2,ATP6V0E2,AURKAIP1,AUTS2,B3GALNT2,BASP1,BBC3,BBS5,BEND6,BEST1,BHLHE40…	821
Cancer,Organismal Injury and Abnormalities	connective or soft tissue tumor	Connective or soft tissue tumor	1.69e-08	7.07e-07		-0.402		-0.378	ABCB1,ABCC4,ADRB3,AHCTF1,ALPL,ANGPT1,ANGPTL4,ANKRD26,ANPEP,ARL4D,CACNA1E,CACNA2D4,CALCRL,CARM1,CAV1,CCAR1,Ccl2,CD34,CD44,CDC7,CDH11,CDKN1A,CFH,COL12A1,COL13A1,COL23A1,COL6A1,COL6A2,COL8A2,CSF2RB,CTLA4,CXCL12,DDHD1,DOCK3,ECE1,ECM2,EDNRB,ENG,FABP7,FAM20C,FASN,FGFR4,FLCN,FMOD,FN1,FZD1,GNG11,GP2,GPC1,GPKOW,GPR176,GRB2,HIF1A,HMCN1,HMOX1,IFIH1,IGFBP3,IL1RN,INHBA,INPP5A,INSR,ISYNA1,ITGA1,ITGA8,ITK,KDR,L…	134
Cancer,Gastrointestinal Disease,Organismal Injury and Abnormalities	neoplasia	Gastrointestinal tumor	9.9e-36	7.56e-33		-0.389		-0.296	ABCB1,ABCC4,ABLIM3,ACY1,ADAM15,ADAMTS15,AGTR1,AHCTF1,AHRR,AIM2,AKT3,ALDH18A1,ALDH1A2,ALDH1L2,ALPL,AMIGO2,AMPH,ANGPT1,ANGPTL4,ANKRD26,ANKS1A,ANPEP,APLNR,APOBEC1,APTX,AQP1,AREL1,ARHGAP21,ARHGAP28,ARHGEF15,ARL4D,ARMCX2,ARNTL2,ARSA,ARSJ,ASH1L,ATP11A,ATP2A3,ATP6V0D2,AUTS2,B3GALNT2,BASP1,BBC3,BEND6,BEST1,BHLHE40,BIRC3,BMPER,BRWD1,BTBD11,BTBD18,C17orf75,C1QC,C2orf76,C3AR1,C3orf70,C6,CABIN1,CACNA1E,CACNA…	684
Cellular Function and Maintenance,Hematological System Development and Function	function	Function of lymphocytes	1.98e-08	8.11e-07		-0.38		-0.42	ABCB1,BBC3,BHLHE40,BIRC3,C3AR1,Ccl2,CCR6,CD4,CD44,CD80,CD81,CD86,CHI3L1,CSF2RB,CTLA4,CXCL10,CXCR2,FCER1G,FOXP3,Gzmb,IDO2,Igha,IL12B,IRF5,ITK,LAT2,LEPR,LGMN,LRRC8A,NLRC5,PDLIM2,PIK3C3,PIM2,PLCG2,PPM1D,RASGRF2,S1PR1,STAT5A,TLR2,TNF	40
Organismal Injury and Abnormalities	benign lesion	Benign lesion	3e-10	1.8e-08		-0.375		-0.242	ABCB1,ABCC4,ACKR1,ADRB3,AGTR1,ALDH1A2,ANGPT1,ANKH,APOBEC1,ARL4D,BBC3,CALCRL,CALR,CAV1,CCL3L3,CD34,CD44,CDC7,CDKN1A,CFH,CHRNB1,CLDN23,COL12A1,COL13A1,COL23A1,COL6A1,COL6A2,COL8A2,CSF2RB,CTSB,CXCL12,DACH1,DCLK1,DNASE1L3,ECM2,EDNRB,ENG,EPAS1,FGF7,FGFR4,FLCN,FMOD,GALNT6,GAP43,GNG11,GPM6B,GRB2,HIF1A,HMOX1,HPSE,IFIH1,IGFBP3,INHBA,INSR,KDR,LCN2,LEPR,LGALS3,LGMN,MICALL1,MTHFD2,NDN,NDRG2,NFIB,NPAS2,NR2F2,…	100
Cancer,Gastrointestinal Disease,Organismal Injury and Abnormalities	hepatobiliary carcinoma	Hepatobiliary carcinoma	1.23e-13	1.25e-11		-0.361		-0.333	ABCC4,ABLIM3,ACY1,ADAM15,AHCTF1,ALDH7A1,ALPL,AMIGO2,AMPH,ANGPT1,ANKRD26,ANPEP,AQP1,AREL1,ARHGAP21,ARHGAP29,ARL4D,ARNTL2,ARSB,ARSJ,ASF1B,ASH1L,ATP11A,AUTS2,BHLHE40,BRWD1,BTBD11,C2orf76,C3AR1,C3orf70,CABIN1,CACNA1E,CADPS2,CALCRL,CAPG,CARM1,CCAR1,CCDC12,CD109,CD300LF,CD4,CD44,CDC40,CDC7,CDH11,CDH13,CDKN1A,CEBPZ,CELSR1,CHD1L,CHMP7,CHRDL1,CHSY3,CLDN23,CLEC4G,COIL,COL12A1,COL13A1,COL23A1,COL6A1,COL6A2,…	348
Cancer,Organismal Injury and Abnormalities	abdominal neoplasm	Abdominal neoplasm	2.19e-35	1.56e-32		-0.358		-0.299	ABCB1,ABCC4,ABLIM3,ACY1,ADAM15,ADAMTS15,ADRB3,AGTR1,AHCTF1,AHRR,AIM2,AKR1E2,AKT3,ALDH18A1,ALDH1A2,ALDH1L2,ALDH7A1,ALPL,AMIGO2,AMPH,ANGPT1,ANGPTL4,ANKRD26,ANKS1A,ANPEP,APLNR,APOBEC1,APTX,AQP1,AREL1,ARHGAP21,ARHGAP28,ARHGAP29,ARHGEF15,ARL4D,ARMCX2,ARNTL2,ARSA,ARSB,ARSJ,ASF1B,ASH1L,ATP11A,ATP2A3,ATP6V0D2,ATP6V0E2,AUTS2,B3GALNT2,BASP1,BBC3,BBS5,BEND6,BEST1,BHLHE40,BIRC3,BMPER,BRWD1,BTBD11,BTBD18,C17o…	764
Cancer,Organismal Injury and Abnormalities	malignant solid tumor	Advanced malignant solid tumor	2.84e-10	1.71e-08		-0.329		-0.392	ABCB1,ADAM15,ALDH1A2,ALPL,ANGPTL4,ANPEP,BBC3,CALR,CAPG,CAV1,CCN2,CD151,CD44,CFH,CSF2RB,CSNK1A1,CTLA4,CTSB,CTSZ,CXCL12,DACH1,DNAJB6,EDNRB,EFEMP1,ENG,EPAS1,EPSTI1,FASN,FCGR2B,FGFR4,FLCN,FLRT2,FN1,GINS1,GPNMB,HCAR2,HIF1A,HMOX1,HSD11B1,IDS,IL1RN,INSR,ITK,KDM5A,KDR,LCN2,LGALS3,LGALS8,MAFB,MAP4,MITF,MTUS1,MYRF,NCR1,NQO1,NR2F2,NUAK1,PDGFRA,PLOD2,PLSCR4,POSTN,PRKCE,PRUNE2,PTPN4,RALGAPA2,RARB,RECK,RRM2B,S…	85
Cancer,Organismal Injury and Abnormalities	metastatic solid tumor	Metastatic solid tumor	4.9e-09	2.24e-07		-0.329		-0.397	ABCB1,ADAM15,ALPL,ANGPTL4,ANPEP,BBC3,CALR,CAPG,CAV1,CCN2,CD151,CD44,CSF2RB,CSNK1A1,CTLA4,CTSB,CTSZ,CXCL12,DNAJB6,EDNRB,EFEMP1,EPAS1,EPSTI1,FASN,FCGR2B,FGFR4,FLCN,FLRT2,FN1,GPNMB,HCAR2,HIF1A,HMOX1,IDS,IL1RN,INSR,ITK,KDM5A,KDR,LCN2,LGALS3,LGALS8,MAFB,MAP4,MITF,MTUS1,NCR1,NQO1,NR2F2,NUAK1,PDGFRA,PLOD2,PLSCR4,POSTN,PRKCE,PRUNE2,PTPN4,RALGAPA2,RARB,RRM2B,S100A4,SLC6A2,SLC7A11,SPP1,TACSTD2,TCF12,TCF21,…	74
Cardiovascular Disease,Hematological Disease,Organismal Injury and Abnormalities	anemia	Anemia	5.91e-08	2.15e-06		-0.328		-0.055	C3AR1,CALR,CFH,COMMD3-BMI1,CSF2RB,CTLA4,DNMT3A,EDNRB,FCER1G,FCGR2B,FN1,FOXP3,HBZ,HEPH,HIF1A,HMOX1,HYAL2,IL7R,KDR,LAMA4,LCN2,LGALS3,LGMN,MEIS2,NMT2,NQO1,PDE5A,PDGFB,PDGFRA,PIK3C3,PIM2,PINX1,PLCG2,PRKAA2,PRKG1,PTGIR,PTPN2,RRM2B,SF3B1,SIPA1,SLC11A2,SLC6A2,SLC7A11,STAT5A,TBXAS1,THBD,TNF,TRIO,TXNRD1,YARS2,ZRSR2	51
Cellular Development,Connective Tissue Development and Function,Tissue Development	differentiation	Differentiation of bone cells	4.46e-09	2.09e-07		-0.327		-0.383	ATP6V0D2,BMPER,C3AR1,CCL3L3,CD300LF,CRK,DKK2,EFNB1,EFNB2,EPHB4,FAM20C,FCER1G,FCGR2B,FN1,GDPD2,GPNMB,GPR183,GPR68,GRB2,GSN,HIF1A,HPSE,IFI16,IL12B,INHBA,Ly6a (includes others),MAFB,MITF,ORAI1,PDGFRA,PKD1,PLCG2,PLCL1,POSTN,RAPGEF3,SCUBE2,SMAD6,SMAD7,SOCS3,SPP1,TCTA,TGFBR3,TLR2,TNF,TNFRSF11A,TREM2,TWSG1,WIF1,ZHX3,ZNF521	50
Cell-To-Cell Signaling and Interaction	response	Response of lymphatic system cells	1.75e-10	1.12e-08		-0.319		-0.453	BHLHE40,C3AR1,Ccl2,CCR6,CD200R1L,CD4,CD44,CD80,CD86,CH25H,CSF2RB,CTLA4,CXCL12,FCGR2B,FN1,HMOX1,HPGDS,IL12B,IL7R,ITK,LEPR,MALT1,MSR1,NCF1,NCR1,PLP1,POSTN,SFTPD,SIPA1,SOCS3,STAT5A,THY1,TLR2,TNF,TNFRSF11A,TWSG1	36
Cardiovascular System Development and Function	vascularization	Vascularization	2.42e-10	1.49e-08		-0.29		-0.447	ADAM15,ANPEP,ARHGEF15,C3AR1,C6,CAV1,Ccl2,CCN2,CD44,CDH13,CXCL12,CXCL3,CXCR2,EFNB1,EFNB2,ENG,EPAS1,FGD5,HIF1A,HPSE,IGFBP3,IL1RN,INHBA,INSR,ITGA1,KDR,LGALS3,MMP12,NOSTRIN,NPY,PDGFB,PDGFD,S100A4,SOCS3,SPP1,STAT5A,TLR2,TNF	38
Cancer,Organismal Injury and Abnormalities	development	Development of adenocarcinoma	3.09e-18	6.23e-16		-0.287		-0.211	ABCB1,ABCC4,ABLIM3,ACY1,ADRB3,AHCTF1,AHRR,AKT3,ALDH1A2,ALDH1L2,ALDH7A1,AMPH,ANGPT1,ANKS1A,ANPEP,APTX,ARHGAP21,ARHGAP29,ARHGEF15,ARMCX2,ARNTL2,ASH1L,ATP2A3,BASP1,BBS5,BHLHE40,BMPER,BRWD1,BTBD11,C1QC,C3AR1,C3orf70,C6,CABIN1,CACNA1E,CADPS2,CALCRL,CARD10,CARM1,CAV1,CBLL1,CBR1,CCAR1,CCN2,CCR6,CD109,CD34,CD4,CD44,CD68,CD86,CDC7,CDCA2,CDKN1A,CEBPZ,CELSR1,CENPN,CFH,CHRNB1,CLEC14A,CMKLR1,CNTN4,COL12A1,COL…	363
Cancer,Organismal Injury and Abnormalities	invasion	Invasion of tissue	2.51e-08	9.89e-07		-0.278		-0.392	ANPEP,CCN2,CD151,CD44,CXCL12,CXCL6,CXCR2,EDNRB,FASN,FGF7,FMOD,FN1,GLRB,GRB2,GRIA1,HPSE,INHBA,ITGA8,ITGAX,MITF,NQO1,PLGRKT,RRAS2,SEMA3F,SOCS3,SPP1,STAT5A,THBD,TNF	29
Gastrointestinal Disease,Inflammatory Disease	gastroenteritis	Gastroenteritis	1.24e-08	5.27e-07		-0.262		-0.108	ABCB1,ABCC4,AGTR1,CALCRL,CAV1,Ccl2,CCL28,CCL3L3,CD4,CD44,CD80,CD86,CFH,CTLA4,CXCL10,CXCL2,CXCL3,FN1,FRRS1,HIF1A,HMOX1,HPGDS,HSD11B1,HSF2,IL12B,IL1RN,INPP5A,ITGA1,LBP,LCN2,LGALS3,NCF1,NLRP12,NMT2,PDE4B,PDGFRA,PIK3C3,PIM2,RXRA,S1PR1,SEL1L,SF3B1,SMAD7,SMTN,SOCS3,SPP1,STAT5A,TLR1,TLR2,TNF,TRIO,TSTA3,VNN1	53
Connective Tissue Development and Function,Tissue Morphology	quantity	Quantity of connective tissue	1.64e-16	2.8e-14		-0.251		-0.389	ADRB3,ALPL,ANGPTL4,AQP1,C3AR1,Cald1,CAV1,Ccl2,CCN2,Cd33,CD34,CD44,CD81,CDH11,CDKN1A,CLEC4G,CPE,CREB3L2,CTSK,CTSV,DKK2,EFEMP1,EGR2,EPAS1,FASN,FMO5,FN1,G0S2,GHR,GIMAP1-GIMAP5,GPNMB,GPR68,HBZ,HEXB,HMOX1,HSD11B1,HYAL2,IGFBP3,IL1RN,INHBA,INSR,KAT6A,KDR,LAMA4,LCN2,LEPR,LGALS3,LGMN,Ly6a (includes others),MEOX2,MRAP2,MSR1,NPR3,NPY,NQO1,P2RY13,PDGFB,PFKM,PIM2,PLCG2,PLCL1,PLVAP,POSTN,PRKCE,PRKG1,PTPN2,Ptpr…	86
Organismal Development	development	Development of genitourinary system	1.17e-10	7.67e-09		-0.229		-0.475	ABCC4,AGTR1,AKT3,ALDH1A2,AMPH,ANGPT1,ANPEP,APLN,AQP1,ARSA,ARSB,ASH1L,BTBD18,C3AR1,CAV1,CCN2,CD4,CD44,CDKN1A,COIL,CRK,CSTF2T,CXCL12,CXCR2,DDHD1,DHCR24,DNMT3A,EAF2,EFEMP1,ENG,EPAS1,FABP7,FASN,FCER1G,FCGR2B,FGF7,FMO5,FN1,FSCN3,GAS7,GHR,GRB2,GSN,GSTK1,HEXB,HIF1A,HPSE,HSF2,HSPA2,IDS,INHBA,INSL6,INSR,ITGA1,ITGA8,ITK,KDR,LCN2,LEPR,LGALS12,LGALS3,LRRC8A,MAFB,METTL14,MMP17,MMP19,MPV17,MTMR2,NID1,PARN,PDGF…	105
Cell-To-Cell Signaling and Interaction	binding	Binding of tumor cell lines	3.5e-09	1.72e-07		-0.225		-0.404	ADAM15,ANGPT1,ARHGAP21,CALCRL,CAV1,Ccl2,CD151,CD4,CD44,CD68,CD80,CD81,CFH,CLEC4G,COMMD3-BMI1,CRK,CTSB,CTSZ,CXCL10,CXCL12,CXCL2,CXCL3,CXCR2,DBF4,EFEMP1,EFNB1,FN1,GALNT6,GPNMB,HAPLN4,IGFBP3,INSR,ITGAX,LASP1,LGALS3,LGALS8,MMP19,NID1,NOSTRIN,P2RY2,PDLIM2,RAMP2,RASGRP2,SDC2,SEMA3F,SERPING1,SIPA1,SPP1,Stra6l,THBD,THY1,TLR2,TNF,VANGL1,ZAP70	55
Cell-To-Cell Signaling and Interaction	interaction	Interaction of tumor cell lines	2.05e-10	1.3e-08		-0.219		-0.403	ADAM15,ANGPT1,ARHGAP21,CALCRL,CAV1,Ccl2,CD151,CD4,CD44,CD68,CD80,CD81,CDH11,CFH,CLEC4G,COMMD3-BMI1,CRK,CTSB,CTSZ,CXCL10,CXCL12,CXCL2,CXCL3,CXCR2,DBF4,EFEMP1,EFNB1,FASN,FN1,GALNT6,GPNMB,HAPLN4,IGFBP3,INSR,ITGAX,LASP1,LGALS3,LGALS8,MMP19,NID1,NOSTRIN,P2RY2,PDLIM2,RAMP2,RASGRP2,SDC2,SEMA3F,SERPING1,SIPA1,SNX17,SPP1,Stra6l,TCF12,THBD,THY1,TLR2,TNF,VANGL1,ZAP70	59
Cancer,Organismal Injury and Abnormalities	extracranial solid tumor	Advanced extracranial solid tumor	3.58e-08	1.35e-06		-0.214		-0.249	ABCB1,ADAM15,ALDH1A2,ANGPTL4,ANPEP,BBC3,CAPG,CAV1,CCN2,CD151,CD44,CFH,CTLA4,CTSB,CTSZ,CXCL12,DNAJB6,EDNRB,EFEMP1,ENG,EPAS1,EPSTI1,FGFR4,FLRT2,FN1,GINS1,GPNMB,HCAR2,HIF1A,HMOX1,HSD11B1,INSR,ITK,KDR,LCN2,LGALS3,LGALS8,MAFB,MAP4,MTUS1,MYRF,NCR1,NQO1,NUAK1,PDGFRA,PLOD2,PLSCR4,POSTN,PTPN4,RALGAPA2,RARB,RECK,S100A4,SEMA3C,SERPING1,SLC7A11,SPP1,TACSTD2,TCF12,TCF21,TEK,TGFBR3,THBD,TM4SF1,TNF,TNFRSF11A,VA…	67
Endocrine System Disorders,Gastrointestinal Disease,Immunological Disease,Metabolic Disease,Organismal Injury and Abnormalities	insulin-dependent diabetes mellitus	Insulin-dependent diabetes mellitus	3.08e-12	2.49e-10		-0.187		-0.203	Acp5,AGTR1,AIM2,C3AR1,CAPG,Ccl2,CCL3L3,Ccl6,CCR6,CD4,CD80,CD86,CFH,CLEC6A,CTLA4,CTSB,CTSV,CXCL10,Cxcl9,CYTL1,FABP7,FCER1G,FCGR2B,FOXP3,GALNT6,GHR,GPNMB,Gstp3,GZMA,HPSE,HSD11B1,IFI16,IFI44,IFIH1,IL12B,IL7R,INSR,ITGAX,ITIH4,Ly6a (includes others),LY86,MPEG1,Ms4a4b (includes others),MS4A6A,NCF1,NMT2,P2RY13,PLBD1,POLR2M,PRSS16,PRUNE2,PTPN2,RAMP2,RGS1,S100A4,SERPING1,SLC7A11,SOCS2,TLR2,TMTC1,TNF,TWSG1	62
Carbohydrate Metabolism	metabolism	Metabolism of polysaccharide	8.04e-08	2.79e-06		-0.183		-0.312	ANGPT1,APLN,APLNR,CCN2,CD44,CHIA,CHST13,CHSY3,CTSB,CXCL10,CYTL1,FGF7,FMOD,GPC1,HEXB,HPSE,HYAL2,IDS,IGFBP3,IL1RN,INSR,LEPR,MMP12,OGN,PCDH12,PFKM,POSTN,PRELP,PRKAA2,SDC2,SOCS3,SOD3,SPP1,ST3GAL2,STK40,THBD,TNF	37
Inflammatory Disease,Organismal Injury and Abnormalities,Respiratory Disease	fibrosis	Fibrosis of lung	2.72e-08	1.06e-06		-0.177		-0.22	AGTR1,C3AR1,CAV1,CD44,CDH11,CTSK,CXCL12,CXCL17,CYSLTR2,EDNRB,IL12B,IL1RN,IRF5,KDR,LGALS3,MMP12,MMP19,NCF1,NKX2-5,PARN,PDE5A,PDGFRA,PTGIR,S100A4,SFTPD,SLC7A11,SMAD7,SPP1,THY1,TNF,TSTA3,TWSG1	32
Immunological Disease	allergy	Allergy	6.57e-09	2.93e-07		-0.153		-0.22	ADRB3,C3AR1,CAPG,CBR1,CCR3,CCR6,CD300LF,CD44,CD81,CDH13,CMKLR1,CNN3,COIL,CSF2RB,CTLA4,CTSV,CYSLTR2,FCER1G,FCGR2B,FOXP3,GPD1,GRIA1,GSN,HPGDS,HPSE,HSF2,IDO2,IL12B,IL1RN,ITK,LBP,LEPR,LGMN,Ly6a (includes others),MALT1,NKX2-5,ORAI1,PDE4B,PDE5A,PDE7A,PTGIR,RGS1,SERPING1,SFTPD,SLC6A2,SMAD7,SOCS2,SOCS3,TLR2,TNF,VAV3,XPNPEP2	52
Cancer,Organismal Injury and Abnormalities	extracranial solid tumor	Extracranial solid tumor	9.26e-41	1.62e-37		-0.15		-0.111	AARD,ABCB1,ABCC4,ABLIM3,ACY1,ADAM15,ADAMTS15,ADRB3,AGTR1,AHCTF1,AHRR,AIM2,AIMP2,AKR1E2,AKT3,ALDH18A1,ALDH1A2,ALDH1L2,ALDH7A1,ALPL,AMIGO2,AMPH,ANGPT1,ANGPTL4,ANKH,ANKRD26,ANKS1A,ANPEP,APLN,APLNR,APOBEC1,APTX,AQP1,AREL1,ARHGAP21,ARHGAP28,ARHGAP29,ARHGEF15,ARL2BP,ARL4D,ARMCX2,ARNTL2,ARSA,ARSB,ARSJ,ASF1B,ASH1L,ATP11A,ATP2A3,ATP6V0D2,ATP6V0E2,AURKAIP1,AUTS2,B3GALNT2,BASP1,BBC3,BBS5,BEND6,BEST1,BHLHE40…	817
Hematological System Development and Function,Lymphoid Tissue Structure and Development,Tissue Morphology	quantity	Quantity of lymphocytes	1.95e-19	4.51e-17		-0.14		-0.359	ABCB1,AIM2,AKT3,ANPEP,APOBEC1,BBC3,BHLHE40,Bhlhe41,C3AR1,CALCRL,CARM1,CAV1,Ccl2,CCL28,CCR6,CD300LF,CD4,CD44,CD80,CD81,CD86,CDH13,CDKN1A,CHI3L1,CLEC4G,CMKLR1,COMMD3-BMI1,CSF2RB,Ctla2a/Ctla2b,CTLA4,CTSB,CTSD,CTSV,CXCL10,CXCL12,CXCR2,CYP1A1,DCLRE1C,DNMT3A,EFNB1,EFNB2,EGR2,FCER1G,FCGR2B,FGF7,FOXP3,GIMAP1-GIMAP5,GPR183,Gzmb,HEXB,HIF1A,IGFBP3,Igha,IL12B,IL7R,INHBA,IRF5,ITK,KAT6A,LCN2,LEPR,LGALS3,LGALS8…	104
Cell Death and Survival	apoptosis	Apoptosis of blood cells	1.1e-09	5.92e-08		-0.137		-0.09	ANPEP,BBC3,BIRC3,C3AR1,CAV1,CCAR1,Ccl2,CCL3L3,CD4,CD44,CD80,CDKN1A,CHI3L1,CTLA4,CTSD,CXCL12,CXCL2,EFNB1,EPAS1,FCER1G,FCGR2B,GIMAP1-GIMAP5,GP2,GSN,GZMA,Gzmb,HCAR2,HIF1A,IKBKE,IL1RN,IL7R,IRF5,ITK,LCN2,LEPR,LGALS3,LGALS8,LRRC8A,MAP2K6,Ms4a4b (includes others),MSR1,NQO1,PIK3C3,PIM2,PLCG2,PPM1D,PRKCE,S1PR1,SERPINA3,SF3B1,SFTPD,SLC46A2,SMAD7,SPP1,ST14,STAT5A,TLR2,TMEM109,TNF,TNFRSF11A,TWSG1,VAV3,XIAP	63
Cancer,Organismal Injury and Abnormalities	development	Development of carcinoma	9.83e-23	2.62e-20		-0.133		-0.047	ABCB1,ABCC4,ABLIM3,ACY1,ADAMTS15,ADRB3,AHCTF1,AHRR,AIM2,AKT3,ALDH1A2,ALDH1L2,ALDH7A1,ALPL,AMIGO2,AMPH,ANGPT1,ANGPTL4,ANKRD26,ANKS1A,ANPEP,APOBEC1,APTX,AQP1,AREL1,ARHGAP21,ARHGAP29,ARHGEF15,ARMCX2,ARNTL2,ARSA,ARSJ,ASH1L,ATP11A,ATP2A3,AUTS2,BASP1,BBS5,BHLHE40,BMPER,BRWD1,BTBD11,C1QC,C2orf76,C3AR1,C3orf70,C6,CABIN1,CACNA1E,CACNA2D4,CADPS2,CALCRL,CARD10,CARM1,CAV1,CBLL1,CBR1,CCAR1,CCM2L,CCN2,CCR6,CD1…	536
Hematological Disease,Immunological Disease	B-cell lymphoproliferative disorder	B-cell lymphoproliferative disorder	5.16e-10	3.01e-08		-0.128		-0.088	ABCB1,ADAMTS15,ADRB3,ALDH1L2,ALPL,AMPH,ANKH,ANPEP,ARHGEF15,ATP11A,ATP6V0D2,BBC3,BIRC3,BMPER,CALCRL,CAV1,Ccl2,Ccl6,CD44,CD68,CD80,CD86,CDCA2,CDKN1A,CELSR1,CHI3L1,CHRNB1,CNTN4,COL12A1,COL6A1,COL8A2,COMMD3-BMI1,CRK,CSF2RB,CTSK,CXCL10,CXCL12,CXCL2,CXCL6,DCLRE1C,DHCR24,DNMT3A,EAF2,EDEM2,EGR2,EPAS1,EPSTI1,FASN,FKBP9,FLRT2,FN1,FOXP3,FRRS1,GHR,GPSM2,GRB2,GSN,HECW2,HMCN1,HMOX1,IFT43,IGFBP3,IKBKE,IL1RN,IL7…	127
Cancer,Hematological Disease,Immunological Disease,Organismal Injury and Abnormalities	B-cell neoplasm	B-cell neoplasm	9.68e-10	5.3e-08		-0.128		-0.087	ABCB1,ADAMTS15,ADRB3,ALDH1L2,ALPL,AMPH,ANKH,ANPEP,ARHGEF15,ATP11A,ATP6V0D2,BBC3,BIRC3,BMPER,CALCRL,CAV1,Ccl2,Ccl6,CD44,CD68,CD80,CD86,CDCA2,CDKN1A,CELSR1,CHI3L1,CHRNB1,CNTN4,COL12A1,COL6A1,COL8A2,COMMD3-BMI1,CRK,CSF2RB,CTSK,CXCL10,CXCL12,CXCL2,CXCL6,DCLRE1C,DHCR24,DNMT3A,EAF2,EDEM2,EGR2,EPAS1,EPSTI1,FASN,FKBP9,FLRT2,FN1,FOXP3,FRRS1,GHR,GPSM2,GRB2,GSN,HECW2,HMCN1,HMOX1,IFT43,IGFBP3,IKBKE,IL1RN,IL7…	126
Cancer,Hematological Disease,Immunological Disease,Organismal Injury and Abnormalities	B cell cancer	B cell cancer	5.45e-09	2.48e-07		-0.128		-0.086	ADAMTS15,ALDH1L2,AMPH,ANPEP,ARHGEF15,ATP11A,BBC3,BIRC3,CALCRL,CAV1,Ccl2,Ccl6,CD44,CD68,CD80,CD86,CDCA2,CDKN1A,CELSR1,CHI3L1,CHRNB1,CNTN4,COL12A1,COL6A1,COL8A2,COMMD3-BMI1,CRK,CXCL10,CXCL12,CXCL2,CXCL6,DCLRE1C,DHCR24,DNMT3A,EAF2,EDEM2,EGR2,FASN,FKBP9,FLRT2,FN1,FOXP3,GPSM2,GRB2,GSN,HECW2,HMCN1,HMOX1,IGFBP3,IKBKE,IL7R,INHBA,KAT6A,KDR,LRRFIP1,LYNX1,MALT1,MICALCL,MPEG1,MYOF,NDN,NFIB,NID1,NKX2-5,PDE5A,…	103
Cellular Movement,Hematological System Development and Function,Immune Cell Trafficking,Inflammatory Response	cell movement	Cell movement of dendritic cells	9.63e-09	4.17e-07		-0.119		-0.299	ABCC4,Ccl2,CCL3L3,CCR3,CCR6,CD44,CD80,CD81,CD86,CMKLR1,CSF2RB,CTSZ,CXCL10,CXCL12,CXCL17,CXCR2,GPR183,HIF1A,HPSE,IL12B,NCR1,NLRP12,NPY,PLCG2,S1PR1,SFTPD,SPP1,TNF	28
Cancer,Organismal Injury and Abnormalities	tumorigenesis	Tumorigenesis of epithelial neoplasm	1.14e-23	3.45e-21		-0.104		-0.022	ABCB1,ABCC4,ABLIM3,ACY1,ADAMTS15,ADRB3,AHCTF1,AHRR,AIM2,AKT3,ALDH1A2,ALDH1L2,ALDH7A1,ALPL,AMIGO2,AMPH,ANGPT1,ANGPTL4,ANKRD26,ANKS1A,ANPEP,APOBEC1,APTX,AQP1,AREL1,ARHGAP21,ARHGAP29,ARHGEF15,ARMCX2,ARNTL2,ARSA,ARSJ,ASH1L,ATP11A,ATP2A3,AUTS2,BASP1,BBC3,BBS5,BHLHE40,BMPER,BRWD1,BTBD11,C1QC,C2orf76,C3AR1,C3orf70,C6,CABIN1,CACNA1E,CACNA2D4,CADPS2,CALCRL,CALR,CARD10,CARM1,CAV1,CBLL1,CBR1,CCAR1,CCM2L,CCN…	545
Tissue Morphology	quantity	Quantity of cells	6.62e-23	1.83e-20		-0.103		-0.397	ABCB1,AGTR1,AIM2,AKT3,ALDH1A2,ALPL,ANGPT1,ANPEP,APOBEC1,AQP1,ARNTL2,ARSB,BBC3,BHLHE40,Bhlhe41,BIRC3,BTBD18,C3AR1,C6,CACNA1E,CADPS2,CALCRL,Cald1,CALR,CARM1,CAV1,Ccl2,CCL28,CCL3L3,CCN2,CCR3,CCR6,CD151,CD300LF,Cd33,CD34,CD4,CD44,CD80,CD81,CD86,CDH11,CDH13,CDKN1A,CFH,CHI3L1,CLEC4G,CLN3,CMKLR1,COMMD3-BMI1,CREB3L2,CSF2RB,Ctla2a/Ctla2b,CTLA4,CTSB,CTSD,CTSK,CTSV,CXCL10,CXCL12,CXCL17,CXCL2,CXCL6,CXCR2,CYP…	209
Cellular Movement,Hematological System Development and Function,Immune Cell Trafficking,Inflammatory Response	chemotaxis	Chemotaxis of antigen presenting cells	1.37e-07	4.43e-06		-0.09		-0.264	C3AR1,Ccl2,CCL3L3,CCR3,CCR6,CDKN1A,CMKLR1,CXCL10,CXCL12,CXCL17,CXCR2,CYTL1,EDNRB,GLRB,GPR183,HCAR2,HPSE,IL12B,LGALS3,PLCG2,S100A4,SFTPD,SPP1,TLR2,TNF	25
Embryonic Development,Organismal Development	development	Development of body trunk	2.28e-17	4.32e-15		-0.089		-0.327	AGTR1,ALDH1A2,ANGPT1,ANPEP,APLN,APLNR,ASH1L,BBC3,CALCRL,CALR,CARM1,CAV1,CCN2,CCR6,CD4,CD44,CD80,CD81,CD86,CDH11,CDKN1A,CHI3L1,CMKLR1,COMMD3-BMI1,CRK,CSF2RB,CTSK,CXCL10,CXCL12,CXCL3,DNAJB6,DNMT3A,EAF2,ECE1,EDNRB,EFNB1,EGR2,ENG,EOMES,EPAS1,EPHB4,FABP7,FASN,FGF7,FGFR4,FHL1,FLRT2,FN1,FZD1,GAS2L3,GHR,GIMAP1-GIMAP5,GJC1,GSN,HIF1A,HMOX1,HOXB5,HPSE,HSD11B1,IDS,IFI16,IL12B,IL7R,INHBA,INSR,ITGA8,ITK,KAT6A,…	133
Cardiovascular System Development and Function	neovascularization	Neovascularization	1.36e-10	8.81e-09		-0.078		-0.193	ADAM15,ANPEP,C3AR1,C6,CAV1,Ccl2,CCN2,CD44,CDH13,CXCL12,EFNB2,EPAS1,FGD5,HIF1A,HPSE,IGFBP3,IL1RN,INHBA,INSR,KDR,LGALS3,MMP12,NOSTRIN,NPY,PDGFB,PDGFD,S100A4,SOCS3,SPP1,STAT5A,TNF	31
Hematological System Development and Function,Tissue Morphology	quantity	Quantity of mononuclear leukocytes	1.66e-19	3.9e-17		-0.053		-0.255	ABCB1,AIM2,AKT3,ANPEP,APOBEC1,BBC3,BHLHE40,Bhlhe41,C3AR1,CALCRL,CARM1,CAV1,Ccl2,CCL28,CCR3,CCR6,CD300LF,CD4,CD44,CD80,CD81,CD86,CDH13,CDKN1A,CHI3L1,CLEC4G,CMKLR1,COMMD3-BMI1,CSF2RB,Ctla2a/Ctla2b,CTLA4,CTSB,CTSD,CTSV,CXCL10,CXCL12,CXCR2,CYP1A1,DCLRE1C,DNMT3A,EFNB1,EFNB2,EGR2,FCER1G,FCGR2B,FGF7,FOXP3,GALNT3,GIMAP1-GIMAP5,GPR183,GPR68,Gzmb,HEXB,HIF1A,IGFBP3,Igha,IL12B,IL7R,INHBA,IRF5,ITK,KAT6A,LCN2,…	107
Cancer,Gastrointestinal Disease,Organismal Injury and Abnormalities	pancreatobiliary tumor	Pancreatobiliary tumor	1.75e-08	7.31e-07		-0.013		-0.042	ABCC4,ACY1,ADAMTS15,AIM2,ALPL,AMPH,ANGPT1,ANKRD26,ANPEP,APLNR,APTX,AREL1,ARHGAP28,ARMCX2,ARSB,ARSJ,ATP11A,BEND6,BRWD1,BTBD11,C2orf76,CACNA1E,CACNA2D4,CCN2,CD109,CD44,CDH11,CDKN1A,CELSR1,CENPN,CFH,CLEC14A,CMKLR1,COIL,COL12A1,COL23A1,COL6A1,COL8A2,CRYM,CSF2RB,CSTF2T,CTSB,CTSD,CTSK,CTSV,CTSZ,CUEDC1,CXCL10,CXCL12,CXCR2,CYP1A1,CYTH3,CYYR1,DBF4,DCLK1,DDHD1,DDX56,DENND3,DNMT3A,DOCK10,DOCK3,ENG,EOMES,EPA…	230
Organismal Injury and Abnormalities	fibrosis	Fibrosis	4.25e-11	2.94e-09		-0.01		0.08	AGTR1,AQP1,C3AR1,CALR,CAV1,Ccl2,CCN2,CCR6,CD151,CD4,CD44,CDH11,CTSB,CTSK,CTSV,CXCL12,CXCL17,CYSLTR2,DNMT3A,EDNRB,FCGR2B,FN1,GAS2L3,GOLM1,GRB2,GSN,HIF1A,HMOX1,IKBKE,IL12B,IL1RN,INHBA,IRF5,KDR,LAMA4,LATS2,LCN2,LGALS3,LGMN,MMP12,MMP19,NCF1,NKX2-5,PARN,PDE5A,PDGFB,PDGFRA,PKD1,PLOD2,PNKD,POSTN,PRKG1,PTGIR,PTGIS,RRM2B,S100A4,SF3B1,SFTPD,SGCA,SLC7A11,SMAD7,SMURF2,SOCS3,SPP1,ST14,TGIF1,THY1,TLR2,TM4SF1,T…	73
Cell Death and Survival	apoptosis	Apoptosis of leukocytes	4.14e-09	1.98e-07		-0.006		0.013	ANPEP,BBC3,BIRC3,C3AR1,CAV1,CCAR1,Ccl2,CD4,CD44,CD80,CDKN1A,CHI3L1,CTLA4,CXCL12,CXCL2,EFNB1,FCER1G,FCGR2B,GIMAP1-GIMAP5,GP2,GSN,GZMA,Gzmb,HCAR2,HIF1A,IKBKE,IL1RN,IL7R,IRF5,ITK,LCN2,LEPR,LGALS3,LGALS8,LRRC8A,MAP2K6,Ms4a4b (includes others),MSR1,NQO1,PIK3C3,PLCG2,PPM1D,PRKCE,S1PR1,SERPINA3,SFTPD,SLC46A2,SMAD7,SPP1,ST14,STAT5A,TLR2,TMEM109,TNF,TNFRSF11A,TWSG1,VAV3,XIAP	58
Lymphoid Tissue Structure and Development,Tissue Morphology	quantity	Quantity of lymphatic system cells	8.7e-19	1.85e-16		0		-0.208	ABCB1,AIM2,AKT3,ALDH1A2,ANPEP,APOBEC1,BBC3,BHLHE40,Bhlhe41,C3AR1,CALCRL,CARM1,CAV1,Ccl2,CCL28,CCR6,CD151,CD300LF,CD34,CD4,CD44,CD80,CD81,CD86,CDH13,CDKN1A,CHI3L1,CLEC4G,CMKLR1,COMMD3-BMI1,CSF2RB,Ctla2a/Ctla2b,CTLA4,CTSB,CTSD,CTSV,CXCL10,CXCL12,CXCR2,CYP1A1,DCLRE1C,DNMT3A,EFNB1,EFNB2,EGR2,FCER1G,FCGR2B,FGF7,FOXP3,GIMAP1-GIMAP5,GPR183,Gzmb,HEXB,HIF1A,IGFBP3,Igha,IL12B,IL7R,INHBA,IRF5,ITK,KAT6A,LCN2…	108
Cancer,Organismal Injury and Abnormalities,Reproductive System Disease	mammary tumor	Mammary tumor	9.67e-10	5.3e-08		0		-0.036	ABCB1,ABCC4,ABLIM3,ADAM15,AIM2,AKT3,ALPL,AMPH,ANPEP,AQP1,ARHGEF15,ASF1B,BHLHE40,BRWD1,BTBD11,C17orf75,C3AR1,C3orf70,CACNA1E,CACNA2D4,CAV1,CBLL1,Ccl2,CCN2,CCR6,CD151,CD300LG,CD34,CD4,CD44,CD68,CD80,CDC7,CDH11,CDKN1A,CHI3L1,CMKLR1,COL12A1,COL6A1,CPE,CREG2,CSF2RB,CSTB,CTLA4,CTSB,CTSD,CTSK,CTSZ,CXCL10,CXCL12,CXCL2,CXCL3,CYP1A1,CYP2B6,DACH1,DBF4,DDHD1,DNAJB6,DNMT3A,DOCK3,ECE1,EFEMP1,EML5,ENG,EPAS1,EPS…	201
Cancer,Gastrointestinal Disease,Organismal Injury and Abnormalities	large intestine neoplasm	Large intestine neoplasm	1.64e-31	7.38e-29		0		0.057	ABCB1,ABCC4,ABLIM3,ACY1,ADAM15,ADAMTS15,AGTR1,AHCTF1,AHRR,AIM2,AKT3,ALDH18A1,ALDH1A2,ALDH1L2,ALPL,AMIGO2,ANGPT1,ANGPTL4,ANKRD26,ANKS1A,ANPEP,APLNR,APOBEC1,APTX,AQP1,AREL1,ARHGAP21,ARHGAP28,ARHGEF15,ARL4D,ARMCX2,ARNTL2,ARSA,ARSJ,ASH1L,ATP11A,ATP2A3,ATP6V0D2,AUTS2,B3GALNT2,BASP1,BBC3,BEND6,BEST1,BHLHE40,BIRC3,BMPER,BRWD1,BTBD11,BTBD18,C17orf75,C1QC,C2orf76,C3AR1,C3orf70,C6,CABIN1,CACNA1E,CACNA2D4,C…	653
Cancer,Gastrointestinal Disease,Organismal Injury and Abnormalities	colorectal neoplasia	Colorectal tumor	3.82e-15	5.13e-13		0		0.057	ABCB1,ABCC4,ABLIM3,ADAMTS15,AHRR,AIM2,AKT3,ALDH1L2,ALPL,AMIGO2,ANGPT1,ANGPTL4,ANKRD26,ANKS1A,ANPEP,APOBEC1,APTX,AQP1,AREL1,ARHGAP21,ARHGEF15,ARMCX2,ARNTL2,ARSJ,ASH1L,ATP11A,ATP2A3,AUTS2,BBC3,BHLHE40,BRWD1,BTBD11,C2orf76,C3AR1,CABIN1,CACNA1E,CACNA2D4,CALR,CAPG,CARD10,CARM1,CAV1,CBLL1,CCN2,CD200R1L,CD300LG,CD34,CD4,CD44,CD86,CDC7,CDH13,CDKN1A,CEBPZ,CELSR1,CENPN,CFH,CHIA,CHST13,CLDN23,CLEC14A,CNTN4,…	390
Cancer,Organismal Injury and Abnormalities,Renal and Urological Disease	urinary tract tumor	Urinary tract tumor	1.09e-09	5.89e-08		0		0.024	ABCB1,ADRB3,AHRR,AKR1E2,ALDH1A2,ALDH7A1,AMIGO2,ANPEP,ARHGAP21,ASH1L,AUTS2,BASP1,BHLHE40,BIRC3,BRWD1,C3orf70,CABIN1,CALCRL,CALR,CAV1,CCAR1,CCR6,CD34,CD44,CD68,CDC7,CDKN1A,CEBPZ,CENPN,CFH,CH25H,CHMP7,CHRNB1,CLEC14A,COL6A2,CPED1,CRTC1,CSF2RB,CTLA4,CTSK,CXCL12,CXCL2,CYP1A1,CYP2B6,DBF4,DENND3,DNMT3A,EDEM2,ENG,EPAS1,EPSTI1,FGFR4,FLCN,FLRT2,FN1,FNDC9,FZD1,GALNT6,GEMIN4,GPKOW,GPNMB,GPR68,GPX3,GRAMD1B,GSN…	174
Cancer,Organismal Injury and Abnormalities,Respiratory Disease	lung cancer	Lung cancer	9.11e-08	3.11e-06		0.01		0.04	ABCB1,ABCC4,ADAM15,AIMP2,AKT3,ANGPT1,ANGPTL4,ANKRD26,ANPEP,APLN,ASH1L,BBC3,C3orf70,CACNA1E,CARM1,CAV1,CCM2L,CCR6,CD151,CD34,CD4,CD44,CD86,CDC7,CDCA2,CDH13,CDKN1A,CFH,CHSY3,CLN3,COL12A1,CPE,CRK,CTLA4,CTSB,CTSD,CTSZ,CXCL2,CXCR2,CYP1A1,DBF4,DNMT3A,EAF2,ECM2,EDNRB,EFEMP1,EPAS1,EPHB4,EPSTI1,FAIM2,FASN,FGF7,FGFR4,FHL1,FN1,FOXP3,GAS2L3,GPNMB,GPX3,GSN,HAPLN4,HCAR2,HEPH,HIF1A,HMCN1,IGFBP3,IL7R,INHBA,INPP5…	173
Cancer,Organismal Injury and Abnormalities	abdominal carcinoma	Abdominal carcinoma	1.75e-38	2.12e-35		0.013		0.041	ABCB1,ABCC4,ABLIM3,ACY1,ADAM15,ADAMTS15,ADRB3,AGTR1,AHCTF1,AHRR,AIM2,AKR1E2,AKT3,ALDH18A1,ALDH1A2,ALDH1L2,ALDH7A1,ALPL,AMIGO2,AMPH,ANGPT1,ANGPTL4,ANKRD26,ANKS1A,ANPEP,APLNR,APOBEC1,APTX,AQP1,AREL1,ARHGAP21,ARHGAP28,ARHGAP29,ARHGEF15,ARL4D,ARMCX2,ARNTL2,ARSA,ARSB,ARSJ,ASF1B,ASH1L,ATP11A,ATP2A3,ATP6V0D2,ATP6V0E2,AUTS2,B3GALNT2,BASP1,BBS5,BEND6,BEST1,BHLHE40,BIRC3,BMPER,BRWD1,BTBD11,BTBD18,C17orf75,…	746
Cardiovascular System Development and Function,Organismal Development	vascularization	Vascularization of absolute anatomical region	3.48e-08	1.32e-06		0.035		-0.078	ADAM15,ANPEP,ARHGEF15,C3AR1,C6,CAV1,Ccl2,CCN2,CDH13,CXCR2,EPAS1,HIF1A,IGFBP3,INHBA,INSR,KDR,LGALS3,NOSTRIN,NPY,PDGFB,PDGFD,S100A4,SOCS3,TNF	24
Inflammatory Disease	chronic inflammatory disorder	Chronic inflammatory disorder	1.69e-10	1.09e-08		0.042		0.12	ABCB1,ADAM15,ADRB3,AGTR1,AIM2,ALPL,BRWD1,C3AR1,CALCRL,CALR,CAPG,Ccl2,Ccl6,CCR6,CD4,CD44,CD68,CD80,CD86,CDH11,CDKN1A,CFH,CHI3L1,CREG2,CSF2RB,CTLA4,CTSB,CTSD,CXCL10,CXCL12,CXCL2,CXCL3,CXCL6,CXCR2,CYP1A1,CYP2B6,CYSLTR2,CYYR1,EFNB1,EOMES,EPAS1,FCGR2B,FMO5,FN1,FOXP3,FRRS1,G0S2,GHR,GLRB,GRN,GSN,GZMA,HIF1A,HMOX1,HPGDS,HSD11B1,HSF2,IL12B,IL1RN,IL7R,INPP5A,INSR,IRF5,KCNB1,LBP,LCN2,LDB2,LEPR,MAFB,Ms4a4b (i…	115
Protein Synthesis	production	Production of protein	5.27e-10	3.07e-08		0.049		0.006	ABCB1,AIM2,BHLHE40,C3AR1,CABIN1,Ccl2,CCR6,CD80,CD81,CD86,CDKN1A,CH25H,CHI3L1,COMMD3-BMI1,CSF2RB,CTLA4,CXCL10,Cxcl9,CXCR2,FCER1G,FCGR2B,FGF7,FOXP3,HEXB,Igha,ITK,LAT2,LGALS3,LRRC8A,Ly6a (includes others),LY86,MALT1,MSR1,NIPAL3,PLP1,PRKCE,RGS1,RXRA,SEMA4B,SH2B2,SIGLEC1,TLR1,TLR2,TNF	44
Cellular Movement	chemotaxis	Chemotaxis	1.52e-15	2.21e-13		0.102		-0.251	ACKR1,AGTR1,ANGPT1,APLN,APLNR,C3AR1,CALR,CAPG,CAV1,Ccl2,CCL28,CCL3L3,Ccl6,CCN2,CCR3,CCR6,CD151,CD4,CD44,CDH13,CDKN1A,CMKLR1,CRK,CXCL10,CXCL12,CXCL17,CXCL2,CXCL3,CXCL6,Cxcl9,CXCR2,CYTL1,EDNRB,EFNB1,EFNB2,ENG,FCER1G,FGF7,FN1,GBF1,GLRB,GPR183,GRB2,GRN,GSN,HCAR2,HPSE,IL12B,INHBA,ITGA1,KDR,LBP,LCN2,LGALS3,LGMN,NCKAP1L,NLRP12,NPTX1,NPY,P2RY2,PDE4B,PDGFB,PDGFD,PDGFRA,PLCG2,PRKG1,RGS1,S100A4,S1PR1,Saa3,S…	82
Connective Tissue Disorders,Inflammatory Disease,Organismal Injury and Abnormalities,Skeletal and Muscular Disorders	rheumatic disease	Rheumatic Disease	7.76e-16	1.19e-13		0.13		0.133	ABCB1,ADAM15,ADAMTS15,ADRB3,AIM2,ALPL,ANKH,ARSA,C17orf75,C3AR1,C6,CACNA2D4,CALCRL,CALR,Ccl2,CCL3L3,Ccl6,CCN2,CCR6,CD34,CD4,CD44,CD68,CD80,CD81,CD86,CDH11,CDKN1A,CFH,CHI3L1,CLEC5A,COMMD3-BMI1,CPE,CREG2,CSF2RB,CTLA4,CTSB,CXCL10,CXCL12,CXCL2,CXCL3,CXCL6,Cxcl9,CXCR2,CYP2B6,CYTL1,CYYR1,DNASE1L3,EDNRB,EFNB1,EGR2,EOMES,EPAS1,EPSTI1,FASN,FCER1G,FCGR2B,FMOD,FN1,FOXP3,G0S2,GHR,GRN,GSN,GZMA,HIF1A,HMOX1,HOXB…	147
Cancer,Organismal Injury and Abnormalities	growth	Growth of tumor	1.5e-14	1.83e-12		0.143		0.01	ABCC4,ADAM15,AKT3,ANGPTL4,ANPEP,BBC3,C3AR1,CALR,CARD10,CAV1,CBLL1,Ccl2,CCN2,CD151,CD44,CD80,CDKN1A,CHI3L1,CLEC4G,CTLA4,CTSB,CTSK,CTSV,CTSZ,CXCL12,CXCL3,CXCR2,CYSLTR2,DACH1,DNAJB6,DNMT3A,EFEMP1,EFNB2,EHF,ENG,EPAS1,EPHB4,EPSTI1,FASN,FCER1G,FGFR4,FHL1,FN1,FRMD6,GALNT3,GPC1,GPNMB,GPR68,GRB2,GRN,GZMA,Gzmb,HCAR2,HIF1A,HMOX1,HPSE,IGFBP3,IKBKE,IL12B,IL1RN,INHBA,INSR,ITGA1,KDR,LAMA4,LAMB1,LCN2,LEPR,LGALS1…	111
Cellular Movement,Renal and Urological System Development and Function	migration	Migration of kidney cells	1.66e-07	5.29e-06		0.146		0.016	ADAM15,APLN,CCN2,CTSV,CXCL10,CXCL2,CXCL3,PKD1	8
Cellular Growth and Proliferation	expansion	Expansion of cells	6.86e-08	2.45e-06		0.146		-0.002	ABCB1,ANGPT1,CALR,CCR6,CD4,CD80,CD86,CDH13,CDKN1A,CMKLR1,CSF2RB,CTLA4,CTSD,CXCL12,EOMES,EPAS1,FCGR2B,FOXP3,Gzmb,HIF1A,HMOX1,HOXB5,Igha,IL7R,INHBA,ITK,KDR,LEPR,LY9,PDGFRA,PIM2,PLP1,RUNX1T1,S1PR1,SPP1,STAT5A,TCF12,TLR2,TNF,ZAP70	40
Cancer,Hematological Disease,Immunological Disease,Organismal Injury and Abnormalities	lymphoma	Lymphoma	1.5e-09	7.82e-08		0.156		0.242	ADAMTS15,ADRB3,AGTR1,AIM2,AKT3,ALDH1L2,AMPH,ANPEP,ARHGEF15,BASP1,BBC3,BIRC3,CALCRL,CAV1,CCR3,CD151,CD4,CD44,CD68,CD80,CD86,CDCA2,CDH11,CDKN1A,CHI3L1,CHRNB1,CLEC4G,CNTN4,COL12A1,COL23A1,COL6A1,COL6A2,COL8A2,COMMD3-BMI1,CSF2RB,CTLA4,CXCL10,CXCL12,DCLRE1C,DHCR24,DNMT3A,EAF2,EDEM2,EFNB2,EGR2,ENG,EPAS1,FASN,FCGR2B,FKBP9,FLRT2,FN1,FOXP3,FZD1,GHR,GPSM2,GRB2,GSN,HECW2,HIF1A,HMCN1,HMOX1,IFI44,IGFBP3,IKBKE…	125
Cancer,Gastrointestinal Disease,Organismal Injury and Abnormalities	development	Development of digestive organ tumor	2.76e-19	6.18e-17		0.161		0.241	ABCB1,ABCC4,ABLIM3,ADAMTS15,AHRR,AIM2,AKT3,ALDH1L2,ALPL,AMIGO2,AMPH,ANGPT1,ANGPTL4,ANKRD26,ANKS1A,ANPEP,APOBEC1,APTX,AQP1,AREL1,ARHGAP21,ARHGEF15,ARMCX2,ARNTL2,ARSA,ARSJ,ASH1L,ATP11A,ATP2A3,AUTS2,BHLHE40,BRWD1,BTBD11,C1QC,C2orf76,C3AR1,C6,CABIN1,CACNA1E,CACNA2D4,CARD10,CARM1,CAV1,CCM2L,CD109,CD200R1L,CD300LG,CD4,CD44,CD86,CDC7,CDH11,CDH13,CDKN1A,CEBPZ,CELSR1,CENPN,CFH,CHIA,CHMP7,CHST13,CLEC14A,CN…	398
Cancer,Organismal Injury and Abnormalities	solid tumor	Solid tumor	2.56e-41	5.02e-38		0.161		0.176	AARD,ABCB1,ABCC4,ABLIM3,ACKR1,ACY1,ADAM15,ADAMTS15,ADRB3,AGTR1,AHCTF1,AHRR,AIM2,AIMP2,AKR1E2,AKT3,ALDH18A1,ALDH1A2,ALDH1L2,ALDH7A1,ALPL,AMIGO2,AMPH,ANGPT1,ANGPTL4,ANKH,ANKRD26,ANKS1A,ANPEP,APLN,APLNR,APOBEC1,APTX,AQP1,AREL1,ARHGAP21,ARHGAP28,ARHGAP29,ARHGEF15,ARL2BP,ARL4D,ARMCX2,ARNTL2,ARSA,ARSB,ARSJ,ASF1B,ASH1L,ATP11A,ATP2A3,ATP6V0D2,ATP6V0E2,AURKAIP1,AUTS2,B3GALNT2,BASP1,BBC3,BBS5,BEND6,BEST1,B…	822
Connective Tissue Disorders,Inflammatory Disease,Inflammatory Response,Organismal Injury and Abnormalities,Skeletal and Muscular Disorders	inflammation	Inflammation of joint	9.44e-14	9.88e-12		0.166		0.148	ABCB1,ADAM15,ADAMTS15,ADRB3,AIM2,ALPL,ANKH,C3AR1,C6,CACNA2D4,CALCRL,CALR,Ccl2,CCL3L3,Ccl6,CCN2,CCR6,CD4,CD44,CD68,CD80,CD81,CD86,CDH11,CDKN1A,CHI3L1,CLEC5A,COMMD3-BMI1,CPE,CREG2,CSF2RB,CTLA4,CTSB,CXCL10,CXCL12,CXCL2,CXCL3,CXCL6,Cxcl9,CXCR2,CYP2B6,CYTL1,CYYR1,EFNB1,EOMES,EPAS1,FASN,FCER1G,FCGR2B,FMOD,FN1,FOXP3,G0S2,GHR,GRN,GSN,GZMA,HIF1A,HMOX1,HOXB5,HYAL2,IL12B,IL1RN,IL7R,IRF5,KDR,LBP,LEO1,LEPR,LI…	119
Humoral Immune Response,Protein Synthesis	quantity	Quantity of immunoglobulin	5.89e-09	2.66e-07		0.174		0.164	ABCB1,AIM2,BHLHE40,C3AR1,CABIN1,Ccl2,CCR6,CD80,CD81,CD86,CDKN1A,CH25H,CHI3L1,COMMD3-BMI1,CSF2RB,CXCL10,Cxcl9,CXCR2,FCER1G,FCGR2B,FOXP3,HEXB,Igha,ITK,LAT2,LGALS3,LRRC8A,Ly6a (includes others),LY86,MALT1,MSR1,NIPAL3,RGS1,SEMA4B,SH2B2,SIGLEC1,TLR1,TLR2,TNF	39
Cellular Movement	migration	Migration of cells	3.72e-33	1.82e-30		0.189		-0.203	ABCC4,ACKR1,ADAM15,ADRB3,AGTR1,AIM2,AKT3,ANGPT1,ANGPTL4,ANKS1A,ANPEP,APLN,AQP1,ARHGAP21,AUTS2,BHLHE40,C3AR1,C6,CADPS2,CALCRL,CALR,CAPG,CARD10,CAV1,CBLL1,CCAR1,Ccl2,CCL28,CCL3L3,Ccl6,CCN2,CCR3,CCR6,CD151,CD300LF,CD34,CD4,CD44,CD80,CD81,CD86,CDH11,CDH13,CDKN1A,CELSR1,CFH,CHI3L1,CLEC5A,CMKLR1,CNN3,COL6A1,COMMD3-BMI1,CRK,CSF2RB,CTLA4,CTSB,CTSV,CTSZ,CXCL10,CXCL12,CXCL17,CXCL2,CXCL3,CXCL6,Cxcl9,CXCR2,C…	259
Gastrointestinal Disease,Inflammatory Response	inflammation	Inflammation of gastrointestinal tract	7.32e-11	4.93e-09		0.193		0.364	ABCB1,ABCC4,AGTR1,CALCRL,CAV1,Ccl2,CCL28,CCL3L3,CCR3,CD4,CD44,CD80,CD86,CFH,CTLA4,CTSB,CTSV,CXCL10,CXCL12,CXCL2,CXCL3,CXCL6,FCGR2B,FN1,FRRS1,HIF1A,HMOX1,HPGDS,HSD11B1,HSF2,IL12B,IL1RN,INPP5A,ITGA1,LBP,LCN2,LGALS3,MMP12,NCF1,NLRP12,NMT2,PDE4B,PDGFRA,PIK3C3,PIM2,POSTN,PTPN2,RXRA,S1PR1,SEL1L,SF3B1,SMAD7,SMTN,SOCS3,SPP1,STAT5A,TLR1,TLR2,TNF,TRIO,TSTA3,VNN1	62
Cell-To-Cell Signaling and Interaction,Cellular Assembly and Organization	cell-cell contact	Cell-cell contact	1.67e-10	1.08e-08		0.199		-0.065	ADAM15,AMIGO2,AMPH,ANGPT1,ARHGAP21,CALR,CAV1,CBLL1,CD151,CD34,CD4,CD44,CD80,CD81,CD86,CDH11,CDH13,CNTN4,COL13A1,CTSB,CTSV,CXCL12,DCLK1,EFNB2,FASN,FLCN,FLRT2,FN1,GALNT6,GAP43,GJC1,GPR183,GRIA1,GRN,IFI16,INHBA,LGALS3,LGALS8,LGMN,MAFB,MAPT,MYOF,NPTX1,OLR1,P2RY2,PDGFB,PKD1,PLCB1,PRKAA2,PRKCE,PTGIR,Ptprd,RAPGEF3,RARB,RASGRF2,RSPO3,RXRA,S1PR1,SDC2,SIGLEC1,SLITRK6,SPARCL1,STAT5A,STAU2,SUN1,TANC1,TCF12,T…	77
Cancer,Organismal Injury and Abnormalities	metastasis	Metastasis of tumor cell lines	8.74e-08	3e-06		0.202		0.058	ANGPTL4,BBC3,CAV1,CD151,CD44,CLEC6A,COMMD3-BMI1,CRTC1,CTSB,CXCL2,CXCL3,CXCL6,CXCR2,EFEMP1,FGFR4,FN1,HMOX1,INHBA,KDM5A,MALT1,MAP4,MTUS1,NCR1,PDGFRA,RALGAPA2,RXRA,S100A4,SF3B1,SPP1,TACSTD2,TGFBR3,THBD,THY1,TLR2,TNF,VAV3	36
Cancer,Organismal Injury and Abnormalities	melanoma	Melanoma	7.9e-20	1.97e-17		0.221		0.16	ABCB1,ABCC4,ABLIM3,ADAM15,ADAMTS15,ADRB3,AGTR1,AHCTF1,AKT3,ALDH18A1,ALDH1A2,ALDH1L2,ALDH7A1,ALPL,AMIGO2,AMPH,ANGPT1,ANKH,ANKRD26,ANKS1A,ANPEP,APLNR,APOBEC1,AQP1,ARHGAP21,ARHGAP28,ARHGAP29,ARHGEF15,ARNTL2,ARSJ,ASH1L,ATP11A,ATP2A3,ATP6V0D2,ATP6V0E2,AUTS2,B3GALNT2,BASP1,BIRC3,BMPER,BRWD1,BTBD11,C17orf75,C1QC,C3AR1,C6,C6orf106,CACNA1E,CACNA2D4,CADPS2,CALCRL,CARD10,CARM1,CAV1,CBLL1,CCAR1,CCM2L,CCN2,CC…	529
Immunological Disease	systemic autoimmune syndrome	Systemic autoimmune syndrome	5.19e-14	5.7e-12		0.222		0.232	ABCB1,Acp5,ADAM15,AGTR1,AIM2,ALPL,ARSA,C17orf75,C3AR1,CALCRL,CALR,CAPG,Ccl2,CCL3L3,Ccl6,CCR6,CD151,CD4,CD44,CD68,CD80,CD81,CD86,CDC7,CDH11,CFH,CHI3L1,CLEC6A,COL12A1,COL6A1,COL6A2,CREG2,CSF2RB,CTLA4,CTSB,CTSV,CXCL10,CXCL12,CXCL2,CXCL3,CXCL6,Cxcl9,CXCR2,CYP2B6,CYTL1,CYYR1,DNASE1L3,EFNB1,EGR2,EOMES,EPAS1,EPSTI1,FABP7,FCER1G,FCGR2B,FN1,FOXP3,G0S2,GALNT6,GHR,GPNMB,GPR183,GRN,GSN,Gstp3,GZMA,HIF1A,HMOX1…	141
Cancer,Organismal Injury and Abnormalities	lymphoreticular neoplasm	Lymphoreticular neoplasm	2.52e-08	9.9e-07		0.224		0.275	ABCB1,ADAMTS15,ADRB3,AGTR1,AIM2,AKT3,ALDH1L2,AMPH,ANGPT1,ANGPTL4,ANKRD26,ANPEP,APLNR,ARHGEF15,ASH1L,BASP1,BBC3,BEST1,BIRC3,C6,CACNA1E,CALCRL,CALR,CAV1,CCR3,CD151,CD34,CD4,CD44,CD68,CD80,CD86,CDCA2,CDH11,CDKN1A,CHI3L1,CHIA,CHRNB1,CLEC4G,CNTN4,COL12A1,COL23A1,COL6A1,COL6A2,COL8A2,COMMD3-BMI1,CRTC1,CSF2RB,CSNK1A1,CTLA4,CXCL10,CXCL12,CYP1A1,DCLRE1C,DENND3,DHCR24,DNMT3A,DOCK10,EAF2,ECE1,ECM2,EDEM2,EFN…	214
Cancer,Endocrine System Disorders,Organismal Injury and Abnormalities,Reproductive System Disease	neoplasia	Ovarian tumor	1.05e-08	4.51e-07		0.254		0.305	ABCB1,ABCC4,AHRR,ALDH1A2,ALDH1L2,ALDH7A1,ANGPT1,ANPEP,APTX,ASH1L,CABIN1,CACNA1E,CADPS2,CCN2,CCR6,CD109,CD44,CDKN1A,CEBPZ,CELSR1,CFH,CHI3L1,CHRNB1,CMKLR1,COL23A1,COL6A2,CORO2B,CPE,CSF2RB,CXCL10,CXCL12,CXCR2,DACH1,DCLK1,DENND3,DHCR24,DNAJB6,DNMT3A,DOCK3,EFNB1,EFNB2,EGR2,ELP2,EML5,ENG,EPAS1,FAM219A,FBLN7,FFAR2,FGFR4,FLRT2,FN1,GBF1,GINS1,GPX3,GSTM2,HCAR2,HMCN1,HOXB5,HSD11B1,HSPA2,HYAL2,IDS,IFIH1,IGFB…	151
Humoral Immune Response,Protein Synthesis	production	Production of antibody	8.4e-10	4.68e-08		0.275		0.256	ABCB1,AIM2,BHLHE40,C3AR1,CABIN1,Ccl2,CCR6,CD80,CD81,CD86,CDKN1A,CH25H,CHI3L1,COMMD3-BMI1,CSF2RB,CTLA4,CXCL10,Cxcl9,CXCR2,FCER1G,FCGR2B,FGF7,FOXP3,HEXB,Igha,ITK,LAT2,LGALS3,LRRC8A,Ly6a (includes others),LY86,MALT1,MSR1,NIPAL3,PLP1,RGS1,SEMA4B,SH2B2,SIGLEC1,TLR1,TLR2,TNF	42
Cancer,Organismal Injury and Abnormalities	malignant solid tumor	Malignant solid tumor	1.37e-40	1.95e-37		0.277		0.287	AARD,ABCB1,ABCC4,ABLIM3,ACY1,ADAM15,ADAMTS15,ADRB3,AGTR1,AHCTF1,AHRR,AIM2,AIMP2,AKR1E2,AKT3,ALDH18A1,ALDH1A2,ALDH1L2,ALDH7A1,ALPL,AMIGO2,AMPH,ANGPT1,ANGPTL4,ANKH,ANKRD26,ANKS1A,ANPEP,APLN,APLNR,APOBEC1,APTX,AQP1,AREL1,ARHGAP21,ARHGAP28,ARHGAP29,ARHGEF15,ARL2BP,ARL4D,ARMCX2,ARNTL2,ARSA,ARSB,ARSJ,ASF1B,ASH1L,ATP11A,ATP2A3,ATP6V0D2,ATP6V0E2,AURKAIP1,AUTS2,B3GALNT2,BASP1,BBC3,BBS5,BEND6,BEST1,BHLHE40…	817
Cancer,Gastrointestinal Disease,Organismal Injury and Abnormalities	colon cancer	Colon cancer	4.94e-16	7.97e-14		0.277		0.313	ABCB1,ABCC4,ABLIM3,ADAMTS15,AHRR,AIM2,AKT3,ALDH1L2,ALPL,ANGPT1,ANGPTL4,ANKRD26,ANKS1A,ANPEP,APOBEC1,APTX,AQP1,AREL1,ARHGAP21,ARHGEF15,ARMCX2,ARNTL2,ARSJ,ASH1L,ATP11A,ATP2A3,AUTS2,BHLHE40,BRWD1,BTBD11,C2orf76,C3AR1,CABIN1,CACNA1E,CACNA2D4,CARD10,CARM1,CAV1,CBLL1,CD200R1L,CD300LG,CD4,CD44,CD86,CDC7,CDH13,CDKN1A,CEBPZ,CELSR1,CENPN,CFH,CHIA,CHST13,CLEC14A,CNTN4,COIL,COL12A1,COL6A1,COL6A2,COPS8,CORO2B…	351
Hematological System Development and Function,Humoral Immune Response,Lymphoid Tissue Structure and Development,Tissue Morphology	quantity	Quantity of B lymphocytes	3.63e-08	1.36e-06		0.28		0.144	CCL28,CCR6,CD300LF,CD80,CD81,CDKN1A,COMMD3-BMI1,CTSB,CXCL12,CXCR2,DCLRE1C,FCER1G,FCGR2B,GIMAP1-GIMAP5,GPR183,HIF1A,Igha,IL7R,INHBA,IRF5,ITK,KAT6A,LCN2,LRRC8A,LY9,MALT1,Meis1,NQO1,PIM2,PLCG2,PTPN2,RAP1B,RGS1,S1PR1,SH2B2,SIGLEC1,SOCS3,SPP1,STAT5A,TCF12,TLR2,TNF,TNFRSF11A,TWSG1,VAV3	45
Cellular Movement	homing	Homing of cells	1.69e-16	2.86e-14		0.293		-0.073	ACKR1,AGTR1,ANGPT1,APLN,APLNR,C3AR1,CALR,CAPG,CAV1,Ccl2,CCL28,CCL3L3,Ccl6,CCN2,CCR3,CCR6,CD151,CD4,CD44,CDH13,CDKN1A,CMKLR1,CRK,CXCL10,CXCL12,CXCL17,CXCL2,CXCL3,CXCL6,Cxcl9,CXCR2,CYTL1,EDNRB,EFNB1,EFNB2,ENG,FCER1G,FGF7,FN1,FOXP3,GBF1,GLRB,GPR183,GRB2,GRN,GSN,HCAR2,HPSE,IGFBP3,IL12B,INHBA,ITGA1,ITK,KDR,LBP,LCN2,LGALS3,LGMN,NCKAP1L,NLRP12,NPTX1,NPY,NQO1,P2RY2,PDE4B,PDGFB,PDGFD,PDGFRA,PLCG2,PRKG1,RA…	87
Connective Tissue Development and Function,Tissue Development	growth	Growth of connective tissue	1.45e-09	7.62e-08		0.314		0.128	AGTR1,AKT3,ANPEP,APLN,APLNR,AQP1,CAV1,CCN2,CD109,CD44,CDH13,CDKN1A,CREB3L2,CRK,CSNK1A1,CTLA4,CTSB,CTSD,CTSV,CXCL12,CXCL3,CXCR2,DACH1,EDNRB,EFNB2,ENG,FGF7,FN1,FRMD6,GHR,GP2,GRB2,GRN,HIF1A,HMOX1,HPSE,IFI16,IGFBP3,INHBA,INSR,ITGA1,ITK,KDM5A,LATS2,LEPR,LGALS3,MAP2K6,MFN2,NDRG2,NPR3,NPY,PDE5A,PDGFB,PDGFD,PDGFRA,PIK3C3,POSTN,PPM1D,PTPN2,PTPRK,RAP1B,RECK,RUNX1T1,RXRA,SFTPD,SLC7A11,SLURP1,SMAD6,SMAD7,SOC…	78
Cellular Movement	cell movement	Cell movement	2.46e-33	1.25e-30		0.349		-0.063	ABCC4,ACKR1,ADAM15,ADRB3,AGTR1,AIM2,AKT3,ANGPT1,ANGPTL4,ANKS1A,ANPEP,APLN,APLNR,AQP1,ARHGAP21,ASH1L,AUTS2,BHLHE40,C3AR1,C6,CACNA1E,CADPS2,CALCRL,Cald1,CALR,CAPG,CARD10,CAV1,CBLL1,CCAR1,Ccl2,CCL28,CCL3L3,Ccl6,CCN2,CCR3,CCR6,CD151,CD300LF,CD34,CD4,CD44,CD80,CD81,CD86,CDH11,CDH13,CDKN1A,CELSR1,CFH,CHI3L1,CLEC5A,CMKLR1,CNN3,COL6A1,COMMD3-BMI1,CRK,CSF2RB,CTLA4,CTSB,CTSV,CTSZ,CXCL10,CXCL12,CXCL17,CXCL2…	280
Protein Synthesis	quantity	Quantity of cytokine	2.88e-09	1.45e-07		0.351		0.379	ADRB3,AIM2,C3AR1,CAV1,Ccl2,CCR3,CD44,CPE,CXCL6,CXCR2,FOXP3,GHR,GPR183,HEXB,IL12B,IL1RN,IRF5,LAT2,LEPR,LGALS12,LGMN,MRAP2,OLR1,PRKAA2,PRKCE,RAPGEF3,RHBDD3,SIGLEC1,SLURP1,SOCS3,SPP1,STEAP4,THBD,TLR2,TNF,TOLLIP	36
Cancer,Organismal Injury and Abnormalities	non-melanoma solid tumor	Non-melanoma solid tumor	1.3e-47	2.04e-43		0.353		0.372	AARD,ABCB1,ABCC4,ABLIM3,ACKR1,ACY1,ADAM15,ADAMTS15,ADRB3,AGTR1,AHCTF1,AHRR,AIM2,AKR1E2,AKT3,ALDH18A1,ALDH1A2,ALDH1L2,ALDH7A1,ALPL,AMIGO2,AMPH,ANGPT1,ANGPTL4,ANKH,ANKRD26,ANKS1A,ANPEP,APLN,APLNR,APOBEC1,APTX,AQP1,AREL1,ARHGAP21,ARHGAP28,ARHGAP29,ARHGEF15,ARL2BP,ARL4D,ARMCX2,ARNTL2,ARSA,ARSB,ARSJ,ASF1B,ASH1L,ATP11A,ATP2A3,ATP6V0D2,ATP6V0E2,AURKAIP1,AUTS2,B3GALNT2,BASP1,BBC3,BBS5,BEND6,BEST1,BHLHE40…	814
Cardiovascular System Development and Function,Organismal Development,Visual System Development and Function	vascularization	Vascularization of eye	2.11e-08	8.54e-07		0.357		0.272	ADAM15,ANPEP,ARHGEF15,C3AR1,C6,CAV1,Ccl2,CCN2,CDH13,CXCR2,EPAS1,IGFBP3,INHBA,INSR,KDR,LGALS3,NOSTRIN,PDGFB,PDGFD,S100A4,SOCS3,TNF	22
Cardiovascular System Development and Function,Organismal Development,Visual System Development and Function	neovascularization	Neovascularization of eye	7.45e-08	2.62e-06		0.357		0.261	ADAM15,ANPEP,C3AR1,C6,CAV1,Ccl2,CCN2,CDH13,EPAS1,IGFBP3,INHBA,INSR,KDR,LGALS3,NOSTRIN,PDGFB,PDGFD,S100A4,SOCS3,TNF	20
Cancer,Hematological Disease,Organismal Injury and Abnormalities	hematologic cancer	Hematologic cancer of cells	2.58e-12	2.11e-10		0.36		0.436	ADAMTS15,ADRB3,AGTR1,AIM2,AKT3,ALDH1L2,AMPH,ANKH,ANPEP,ARHGEF15,ATP11A,ATP6V0D2,BASP1,BBC3,BIRC3,BMPER,CALCRL,CAV1,CCR3,CD151,CD34,CD4,CD44,CD68,CD80,CD86,CDCA2,CDH11,CDKN1A,CELSR1,CEP57L1,CHI3L1,CHRNB1,CLEC4G,CNTN4,COL12A1,COL23A1,COL6A1,COL6A2,COL8A2,COMMD3-BMI1,CSF2RB,CSNK1A1,CTLA4,CXCL10,CXCL12,CYP1A1,DCLRE1C,DHCR24,DNMT3A,EAF2,EDEM2,EFNB2,EGR2,ENG,EPAS1,FASN,FCGR2B,FKBP9,FLRT2,FN1,FOXP3,FZD1…	163
Cancer,Organismal Injury and Abnormalities	abdominal cancer	Abdominal cancer	4.26e-36	3.72e-33		0.388		0.422	ABCB1,ABCC4,ABLIM3,ACY1,ADAM15,ADAMTS15,ADRB3,AGTR1,AHCTF1,AHRR,AIM2,AKR1E2,AKT3,ALDH18A1,ALDH1A2,ALDH1L2,ALDH7A1,ALPL,AMIGO2,AMPH,ANGPT1,ANGPTL4,ANKRD26,ANKS1A,ANPEP,APLNR,APOBEC1,APTX,AQP1,AREL1,ARHGAP21,ARHGAP28,ARHGAP29,ARHGEF15,ARL4D,ARMCX2,ARNTL2,ARSA,ARSB,ARSJ,ASF1B,ASH1L,ATP11A,ATP2A3,ATP6V0D2,ATP6V0E2,AUTS2,B3GALNT2,BASP1,BBS5,BEND6,BEST1,BHLHE40,BIRC3,BMPER,BRWD1,BTBD11,BTBD18,C17orf75,…	758
Respiratory System Development and Function	development	Respiratory system development	3.32e-10	1.97e-08		0.393		0.291	ALDH1A2,CARM1,CAV1,CCN2,CD81,CDH11,CDKN1A,CHI3L1,CMKLR1,CRK,CSF2RB,CTSK,CXCL12,ECE1,EPAS1,FGF7,FGFR4,HSD11B1,IDS,ITGA8,KDR,MAPK6,MMP12,NCF1,NFIB,NKX2-5,NKX2-8,PDGFB,PDGFRA,PKD1,PKDCC,Ptprd,RARB,RBP1,RIPPLY3,ROR1,SFTPD,SLC7A11,SLIT3,SPP1,STK40,TCF21,TEK,THBD,TLR2,TNF,WNT2,ZNF521	48
Embryonic Development,Organ Development,Organismal Development,Respiratory System Development and Function,Tissue Development	formation	Formation of lung	3.68e-09	1.8e-07		0.393		0.272	ALDH1A2,CARM1,CAV1,CCN2,CD81,CDH11,CDKN1A,CHI3L1,CMKLR1,CSF2RB,CTSK,CXCL12,EPAS1,FGF7,FGFR4,HSD11B1,IDS,ITGA8,KDR,MAPK6,MMP12,NCF1,NFIB,NKX2-8,PDGFB,PDGFRA,PKD1,PKDCC,Ptprd,RARB,RBP1,SFTPD,SLC7A11,SPP1,STK40,TCF21,TEK,THBD,TLR2,TNF,WNT2,ZNF521	42
Cancer,Organismal Injury and Abnormalities	neoplasia	Lymphatic system tumor	4.98e-16	7.97e-14		0.422		0.477	ABCB1,ADAM15,ADAMTS15,ADRB3,AGTR1,AIM2,AKT3,ALDH1L2,ALPL,AMPH,ANKH,ANKRD26,ANPEP,ARHGEF15,ATP11A,ATP6V0D2,BASP1,BBC3,BIRC3,BMPER,CALCRL,CAV1,Ccl2,Ccl6,CCR3,CD151,CD34,CD4,CD44,CD68,CD80,CD86,CDCA2,CDH11,CDKN1A,CELSR1,CEP57L1,CHI3L1,CHRNB1,CLEC4G,CNTN4,COL12A1,COL23A1,COL6A1,COL6A2,COL8A2,COMMD3-BMI1,CRK,CSF2RB,CSNK1A1,CTLA4,CTSK,CXCL10,CXCL12,CXCL2,CXCL6,CYP1A1,DCLRE1C,DHCR24,DNMT3A,EAF2,EDEM2,EF…	187
Cancer,Organismal Injury and Abnormalities	lymphoid cancer	Lymphoid cancer	8.51e-16	1.29e-13		0.422		0.49	ABCB1,ADAM15,ADAMTS15,ADRB3,AGTR1,AIM2,AKT3,ALDH1L2,ALPL,AMPH,ANKH,ANPEP,ARHGEF15,ATP11A,ATP6V0D2,BASP1,BBC3,BIRC3,BMPER,CALCRL,CAV1,Ccl2,Ccl6,CCR3,CD151,CD34,CD4,CD44,CD68,CD80,CD86,CDCA2,CDH11,CDKN1A,CELSR1,CEP57L1,CHI3L1,CHRNB1,CLEC4G,CNTN4,COL12A1,COL23A1,COL6A1,COL6A2,COL8A2,COMMD3-BMI1,CRK,CSF2RB,CSNK1A1,CTLA4,CTSK,CXCL10,CXCL12,CXCL2,CXCL6,CYP1A1,DCLRE1C,DHCR24,DNMT3A,EAF2,EDEM2,EFNB2,EGR2…	184
Cancer,Organismal Injury and Abnormalities	carcinoma	Carcinoma	2.01e-46	7.9e-43		0.461		0.493	AARD,ABCB1,ABCC4,ABLIM3,ACY1,ADAM15,ADAMTS15,ADRB3,AGTR1,AHCTF1,AHRR,AIM2,AKR1E2,AKT3,ALDH18A1,ALDH1A2,ALDH1L2,ALDH7A1,ALPL,AMIGO2,AMPH,ANGPT1,ANGPTL4,ANKH,ANKRD26,ANKS1A,ANPEP,APLN,APLNR,APOBEC1,APTX,AQP1,AREL1,ARHGAP21,ARHGAP28,ARHGAP29,ARHGEF15,ARL2BP,ARL4D,ARMCX2,ARNTL2,ARSA,ARSB,ARSJ,ASF1B,ASH1L,ATP11A,ATP2A3,ATP6V0D2,ATP6V0E2,AURKAIP1,AUTS2,B3GALNT2,BASP1,BBC3,BBS5,BEND6,BEST1,BHLHE40,BIRC3…	807
Cellular Growth and Proliferation,Connective Tissue Development and Function,Tissue Development	proliferation	Proliferation of connective tissue cells	3.83e-08	1.43e-06		0.498		0.316	AGTR1,AKT3,APLN,APLNR,AQP1,CAV1,CCN2,CD109,CD44,CDH13,CDKN1A,CREB3L2,CRK,CTSB,CTSD,CTSV,CXCL12,CXCL3,CXCR2,DACH1,EDNRB,EFNB2,ENG,FGF7,FN1,FRMD6,GHR,GRB2,GRN,HIF1A,HMOX1,HPSE,IFI16,IGFBP3,INHBA,INSR,ITGA1,KDM5A,LATS2,LEPR,LGALS3,MAP2K6,NDRG2,NPR3,NPY,PDE5A,PDGFB,PDGFD,PDGFRA,PIK3C3,POSTN,PPM1D,PTPN2,PTPRK,RAP1B,RECK,RXRA,SLC7A11,SLURP1,SMAD6,SMAD7,SOCS3,SPP1,STEAP4,TGIF1,TNF,TREM2,VAV3,WNT2	69
Cardiovascular System Development and Function	neovascularization	Neovascularization of organ	7.87e-08	2.74e-06		0.503		0.398	ADAM15,ANPEP,C3AR1,C6,CAV1,Ccl2,CCN2,CDH13,EFNB2,EPAS1,IGFBP3,INHBA,INSR,KDR,LGALS3,NOSTRIN,PDGFB,PDGFD,S100A4,SOCS3,TNF	21
Protein Synthesis	quantity	Quantity of interleukin	1.25e-07	4.12e-06		0.524		0.568	AIM2,C3AR1,CAV1,Ccl2,CCR3,CD44,CXCL6,CXCR2,FOXP3,HEXB,IL1RN,IRF5,LAT2,OLR1,PRKCE,RHBDD3,SIGLEC1,SPP1,THBD,TLR2,TNF,TOLLIP	22
Cellular Movement	invasion	Invasion of tumor cell lines	9.53e-09	4.13e-07		0.542		0.3	ADAM15,ADAMTS15,AKT3,ANGPTL4,CALR,CARD10,CAV1,CCN2,CD151,CD44,CD81,CDH11,CDH13,CDKN1A,CFH,CRK,CTSB,CTSD,CTSK,CTSZ,CXCL12,DNAJB6,ECE1,EFEMP1,ENG,EPAS1,EPHB4,EPSTI1,FAIM2,FGF7,FGFR4,FN1,GRN,HIF1A,HMOX1,HPSE,KDM5A,LASP1,LCN2,LGALS3,MALT1,MAP2K6,MAP4,MFN2,MITF,MMP12,MTUS1,MYCT1,NDRG2,NUAK1,PDGFRA,PDLIM2,PLGRKT,POSTN,PRKCE,PTPRK,PTTG1IP,RECK,ROR1,RPS6KA6,RRAS2,RXRA,RXRG,S100A4,SDC2,SEL1L,SEMA3F,SFTPD,…	85
Cancer,Organismal Injury and Abnormalities,Reproductive System Disease	male genital neoplasm	Male genital neoplasm	4.17e-14	4.68e-12		0.553		0.547	ABCB1,ABCC4,ADAM15,ADAMTS15,ADRB3,AGTR1,AHCTF1,AHRR,AKT3,ALDH18A1,ALDH1A2,ALDH7A1,ALPL,APOBEC1,ARHGAP28,ARHGAP29,ARHGEF15,ARSB,ASH1L,ATP11A,B3GALNT2,BEND6,BHLHE40,BRWD1,BTBD11,C3AR1,C6,CABIN1,CACNA1E,CACNA2D4,CADPS2,CALCRL,CARD10,CARM1,CAV1,CCR3,CD34,CD44,CD80,CD86,CDC7,CDH11,CDKN1A,CELSR1,CFH,CHI3L1,CHIA,CHIC1,CHSY3,CLN3,CMKLR1,CNTN4,COIL,COL12A1,COL13A1,COL23A1,COL6A2,CPE,CPED1,CSF2RB,CTLA4,CTS…	298
Cancer,Hematological Disease,Organismal Injury and Abnormalities	lymphocytic neoplasm	Lymphocytic neoplasm	5.99e-16	9.51e-14		0.556		0.638	ABCB1,ADAMTS15,ADRB3,AGTR1,AIM2,AKT3,ALDH1L2,ALPL,AMPH,ANKH,ANKRD26,ANPEP,ARHGEF15,ATP11A,ATP6V0D2,BASP1,BBC3,BIRC3,BMPER,CALCRL,CAV1,Ccl2,Ccl6,CCR3,CD151,CD34,CD4,CD44,CD68,CD80,CD86,CDCA2,CDH11,CDKN1A,CELSR1,CEP57L1,CHI3L1,CHRNB1,CLEC4G,CNTN4,COL12A1,COL23A1,COL6A1,COL6A2,COL8A2,COMMD3-BMI1,CRK,CSF2RB,CSNK1A1,CTLA4,CTSK,CXCL10,CXCL12,CXCL2,CXCL6,CYP1A1,DCLRE1C,DHCR24,DNMT3A,EAF2,EDEM2,EFNB2,EGR…	183
Cancer,Hematological Disease,Immunological Disease,Organismal Injury and Abnormalities	neoplasia	Neoplasia of leukocytes	1.4e-15	2.05e-13		0.556		0.637	ABCB1,ADAMTS15,ADRB3,AGTR1,AIM2,AKT3,ALDH1L2,ALPL,AMPH,ANKH,ANPEP,ARHGEF15,ATP11A,ATP6V0D2,BASP1,BBC3,BIRC3,BMPER,CALCRL,CAV1,Ccl2,Ccl6,CCR3,CD151,CD34,CD4,CD44,CD68,CD80,CD86,CDCA2,CDH11,CDKN1A,CELSR1,CEP57L1,CHI3L1,CHRNB1,CLEC4G,CNTN4,COL12A1,COL23A1,COL6A1,COL6A2,COL8A2,COMMD3-BMI1,CRK,CSF2RB,CSNK1A1,CTLA4,CTSK,CXCL10,CXCL12,CXCL2,CXCL6,CYP1A1,DCLRE1C,DHCR24,DNMT3A,EAF2,EDEM2,EFNB2,EGR2,ENG,EP…	182
Cancer,Hematological Disease,Immunological Disease,Organismal Injury and Abnormalities	lymphocytic cancer	Lymphocytic cancer	3.63e-15	4.92e-13		0.556		0.64	ADAMTS15,ADRB3,AGTR1,AIM2,AKT3,ALDH1L2,AMPH,ANKH,ANPEP,ARHGEF15,ATP11A,ATP6V0D2,BASP1,BBC3,BIRC3,BMPER,CALCRL,CAV1,Ccl2,Ccl6,CCR3,CD151,CD34,CD4,CD44,CD68,CD80,CD86,CDCA2,CDH11,CDKN1A,CELSR1,CEP57L1,CHI3L1,CHRNB1,CLEC4G,CNTN4,COL12A1,COL23A1,COL6A1,COL6A2,COL8A2,COMMD3-BMI1,CRK,CSF2RB,CSNK1A1,CTLA4,CXCL10,CXCL12,CXCL2,CXCL6,CYP1A1,DCLRE1C,DHCR24,DNMT3A,EAF2,EDEM2,EFNB2,EGR2,ENG,EPAS1,FASN,FCGR2B,…	176
Cellular Movement	invasion	Invasion of cells	4.24e-13	3.94e-11		0.56		0.293	ADAM15,ADAMTS15,AKT3,ANGPTL4,ANPEP,BHLHE40,CALR,CARD10,CAV1,CCN2,CD151,CD4,CD44,CD81,CDH11,CDH13,CDKN1A,CFH,CHI3L1,CRK,CTSB,CTSD,CTSK,CTSV,CTSZ,CXCL10,CXCL12,CXCL17,CXCR2,DNAJB6,ECE1,EDNRB,EFEMP1,ENG,EPAS1,EPHB4,EPSTI1,FAIM2,FGF7,FGFR4,FMOD,FN1,GLRB,GPC1,GRB2,GRN,GSN,HIF1A,HMOX1,HPSE,INHBA,ITGA1,ITGAX,KDM5A,KDR,KIF2A,LASP1,LCN2,LGALS3,LGMN,MALT1,MAP2K6,MAP4,MFN2,MITF,MMP12,MTUS1,MYCT1,NDRG2,NOSTR…	114
Cellular Movement	cell movement	Cell movement of connective tissue cells	2.43e-08	9.67e-07		0.561		0.374	ANGPT1,CALCRL,CAV1,Ccl2,CCN2,CD44,CDKN1A,CXCL10,CXCL12,CXCR2,CYSLTR2,ENG,FN1,FRMD6,GPR183,GSN,HYAL2,MRC2,NCF1,PDGFB,PDGFD,POSTN,PRKAA2,PRKCE,PTPN2,RAMP2,RAPGEF3,RECK,S1PR1,SNX17,SPP1,STON1,TNF,ZAP70	34
Cancer,Organismal Injury and Abnormalities	lymphohematopoietic cancer	Lymphohematopoietic cancer	1.21e-12	1.05e-10		0.564		0.614	ABCB1,ADAM15,ADAMTS15,ADRB3,AGTR1,AIM2,AKT3,ALDH1L2,ALPL,AMPH,ANGPT1,ANGPTL4,ANKH,ANKRD26,ANPEP,APLNR,ARHGEF15,ASH1L,ATP11A,ATP6V0D2,BASP1,BBC3,BEST1,BIRC3,BMPER,C6,CACNA1E,CALCRL,CALR,CAV1,Ccl2,Ccl6,CCR3,CD151,CD34,CD4,CD44,CD68,CD80,CD86,CDCA2,CDH11,CDKN1A,CELSR1,CEP57L1,CHI3L1,CHIA,CHRNB1,CLEC4G,CNTN4,COL12A1,COL23A1,COL6A1,COL6A2,COL8A2,COMMD3-BMI1,CRK,CRTC1,CSF2RB,CSNK1A1,CTLA4,CTSK,CXCL10,C…	258
Cell Cycle	cell cycle progression	Cell cycle progression	7.53e-09	3.34e-07		0.565		0.413	ANKS1A,ARNTL2,ARSB,Cald1,CALR,CARD10,CAV1,CD4,CD44,CDC7,CDKN1A,CHMP7,COMMD3-BMI1,CRK,CSNK1A1,CSTB,CTLA4,CXCL10,CXCL12,DBF4,DCLK1,DYNC1LI2,EHF,FASN,FCGR2B,FGF7,FRMD6,GAS7,GBF1,GDPD5,GHR,GLIPR1,GRB2,GRN,GTF2H1,HAUS1,HECW2,HIF1A,HMOX1,IFI16,IFIH1,IGFBP3,IL12B,IL7R,INHBA,INSR,IRF5,KDM5A,KDR,KIF2A,KNTC1,LATS2,LETM1,LGALS12,LGALS3,LGMN,LOC102724788/PRODH,LRAT,Ly6a (includes others),MAFB,MAP2K6,MAP4,MEI…	106
Cancer,Organismal Injury and Abnormalities	neoplasia	Epithelial neoplasm	1.89e-46	7.9e-43		0.592		0.631	AARD,ABCB1,ABCC4,ABLIM3,ACY1,ADAM15,ADAMTS15,ADRB3,AGTR1,AHCTF1,AHRR,AIM2,AKR1E2,AKT3,ALDH18A1,ALDH1A2,ALDH1L2,ALDH7A1,ALPL,AMIGO2,AMPH,ANGPT1,ANGPTL4,ANKH,ANKRD26,ANKS1A,ANPEP,APLN,APLNR,APOBEC1,APTX,AQP1,AREL1,ARHGAP21,ARHGAP28,ARHGAP29,ARHGEF15,ARL2BP,ARL4D,ARMCX2,ARNTL2,ARSA,ARSB,ARSJ,ASF1B,ASH1L,ATP11A,ATP2A3,ATP6V0D2,ATP6V0E2,AURKAIP1,AUTS2,B3GALNT2,BASP1,BBC3,BBS5,BEND6,BEST1,BHLHE40,BIRC3…	808
Connective Tissue Disorders,Organismal Injury and Abnormalities,Skeletal and Muscular Disorders	non-traumatic arthropathy	Non-traumatic arthropathy	1.95e-08	8.01e-07		0.593		0.629	ABCB1,ADAM15,ADAMTS15,ADRB3,AIM2,ALPL,C3AR1,CACNA2D4,CALCRL,CALR,Ccl2,Ccl6,CCR6,CD4,CD44,CD68,CD80,CD86,CDH11,CHI3L1,CREG2,CSF2RB,CTLA4,CTSB,CXCL10,CXCL12,CXCL2,CXCL3,CXCL6,CXCR2,CYP2B6,CYTL1,CYYR1,EFNB1,EOMES,EPAS1,FCGR2B,FMOD,FN1,FOXP3,G0S2,GHR,GRN,GSN,GZMA,HIF1A,HMOX1,HYAL2,IL1RN,IL7R,IRF5,LBP,LEO1,LIMCH1,MAFB,MMP12,MMP17,MMP19,Ms4a4b (includes others),MS4A6A,MS4A7,NMT2,P2RY13,PDGFD,POSTN,PRUN…	89
Cancer,Organismal Injury and Abnormalities	nonhematologic malignant neoplasm	Nonhematologic malignant neoplasm	1.24e-44	3.25e-41		0.596		0.609	AARD,ABCB1,ABCC4,ABLIM3,ACY1,ADAM15,ADAMTS15,ADRB3,AGTR1,AHCTF1,AHRR,AIM2,AKR1E2,AKT3,ALDH18A1,ALDH1A2,ALDH1L2,ALDH7A1,ALPL,AMIGO2,AMPH,ANGPT1,ANGPTL4,ANKH,ANKRD26,ANKS1A,ANPEP,APLN,APLNR,APOBEC1,APTX,AQP1,AREL1,ARHGAP21,ARHGAP28,ARHGAP29,ARHGEF15,ARL2BP,ARL4D,ARMCX2,ARNTL2,ARSA,ARSB,ARSJ,ASF1B,ASH1L,ATP11A,ATP2A3,ATP6V0D2,ATP6V0E2,AURKAIP1,AUTS2,B3GALNT2,BASP1,BBC3,BBS5,BEND6,BEST1,BHLHE40,BIRC3…	812
Cancer,Hematological Disease,Organismal Injury and Abnormalities	hematologic cancer	Hematologic cancer	1.83e-12	1.52e-10		0.604		0.662	ABCB1,ADAMTS15,ADRB3,AGTR1,AIM2,AKT3,ALDH1L2,ALPL,AMPH,ANGPT1,ANGPTL4,ANKH,ANKRD26,ANPEP,APLNR,ARHGEF15,ASH1L,ATP11A,ATP6V0D2,BASP1,BBC3,BEST1,BIRC3,BMPER,C6,CACNA1E,CALCRL,CALR,CAV1,Ccl2,Ccl6,CCR3,CD151,CD34,CD4,CD44,CD68,CD80,CD86,CDCA2,CDH11,CDKN1A,CELSR1,CEP57L1,CHI3L1,CHIA,CHRNB1,CLEC4G,CNTN4,COL12A1,COL23A1,COL6A1,COL6A2,COL8A2,COMMD3-BMI1,CRK,CRTC1,CSF2RB,CSNK1A1,CTLA4,CTSK,CXCL10,CXCL12,C…	256
Cancer,Organismal Injury and Abnormalities,Respiratory Disease	lung tumor	Lung tumor	3.54e-08	1.34e-06		0.63		0.663	ABCB1,ABCC4,ADAM15,AIMP2,AKT3,ANGPT1,ANGPTL4,ANKRD26,ANPEP,APLN,ASH1L,BBC3,C3orf70,CACNA1E,CARM1,CAV1,CCM2L,CCR6,CD151,CD34,CD4,CD44,CD86,CDC7,CDCA2,CDH13,CDKN1A,CERS4,CFH,CHSY3,CLN3,COL12A1,COL23A1,CPE,CRK,CTLA4,CTSB,CTSD,CTSZ,CXCL2,CXCR2,CYP1A1,DBF4,DNMT3A,EAF2,ECM2,EDNRB,EFEMP1,EPAS1,EPHB4,EPSTI1,FAIM2,FASN,FGF7,FGFR4,FHL1,FN1,FOXP3,GAS2L3,GPNMB,GPX3,GSN,HAPLN4,HCAR2,HEPH,HIF1A,HMCN1,HMOX1,IGF…	179
Cancer,Organismal Injury and Abnormalities,Respiratory Disease	respiratory system tumor	Respiratory system tumor	1.16e-10	7.63e-09		0.63		0.662	ABCB1,ABCC4,ABLIM3,ADAM15,AIMP2,AKT3,ALDH1L2,AMPH,ANGPT1,ANGPTL4,ANKRD26,ANPEP,APLN,ARHGAP28,ARHGEF15,ASH1L,BBC3,BTBD18,C3orf70,CACNA1E,CARM1,CAV1,CCM2L,CCR6,CD151,CD300LF,CD34,CD4,CD44,CD86,CDC7,CDCA2,CDH11,CDH13,CDKN1A,CERS4,CFH,CHSY3,CLN3,CNTN4,COL12A1,COL23A1,CPE,CRK,CTLA4,CTSB,CTSD,CTSZ,CXCL2,CXCR2,CYP1A1,CYSLTR2,DBF4,DCLK1,DNMT3A,DOCK3,EAF2,ECM2,EDNRB,EFEMP1,EML5,EPAS1,EPHB4,EPSTI1,FAIM2,FA…	223
Inflammatory Response	inflammation	Inflammation of body cavity	6.35e-17	1.12e-14		0.633		0.82	ABCB1,ABCC4,ACKR1,ADRB3,AGTR1,ANGPT1,AQP1,BBC3,BIRC3,C3AR1,CALCRL,CALR,CAPG,CAV1,Ccl2,CCL28,CCL3L3,Ccl6,CD300LF,CD4,CD44,CD80,CD86,CDH11,CDH13,CFH,CH25H,CHRNB1,CLEC4G,CLEC5A,CMKLR1,COMMD3-BMI1,CSF2RB,CTLA4,CTSB,CTSD,CTSV,CXCL10,CXCL12,CXCL17,CXCL2,CXCL3,CXCL6,CYP1A1,EDNRB,EOMES,FASN,FCGR2B,FN1,FOXP3,FRRS1,GSTK1,HIF1A,HMOX1,HPGDS,HSD11B1,HSF2,IGFBP3,Igha,IKBKE,IL12B,IL1RN,IL7R,INPP5A,INSR,ITGA1,IT…	115
Protein Synthesis	quantity	Quantity of protein in blood	6.02e-14	6.48e-12		0.634		0.692	ADRB3,AIM2,AKT3,ALPL,ANGPTL4,APOBEC1,C3AR1,CACNA1E,CAV1,Ccl2,CCR3,Cd33,CD44,CLEC4G,CPE,CXCL6,CXCR2,CYP1A1,FAM20C,FFAR2,FMO5,FOXP3,GALNT3,GCLM,GHR,Gpihbp1,GPR183,GPR68,HBZ,HEXB,HMOX1,HPSE,HSD11B1,IGFBP3,IL12B,IL1RN,INSR,IRF5,ITGA1,LAT2,LCN2,LEPR,LGALS12,LGALS3,LGMN,MRAP2,NCF1,NPR3,NQO1,OLR1,P2RY13,PAFAH2,PLVAP,PRKAA2,PRKCE,RAPGEF3,RHBDD3,SGCA,SH2B2,SIGLEC1,SLURP1,SOCS3,SPP1,STEAP4,TBC1D4,THBD,TLR2…	70
Lipid Metabolism,Molecular Transport,Small Molecule Biochemistry	concentration	Concentration of lipid	7.21e-08	2.55e-06		0.644		0.596	ABCB1,ABCC4,ADRB3,AGTR1,AKT3,ANGPTL4,APLN,APOBEC1,BHLHE40,CAV1,Ccl2,CD4,CDKN1A,CERS4,CFH,CLN3,CPE,CTSD,CXCL12,CYP1A1,CYSLTR2,DHCR24,ENG,FASN,FCER1G,FCGR2B,FFAR2,FGF7,FGFR4,FMO5,G0S2,GALNT3,GAS7,GHR,Gpihbp1,GPM6B,GRB2,GSTK1,HCAR2,HEXB,HIF1A,HMOX1,HPGDS,HSD11B1,IL1RN,INHBA,INSR,ITGA1,LBP,LCN2,LEPR,LGALS12,LGALS3,LGALS8,LOC102724788/PRODH,LRAT,MSR1,NPY,NQO1,NR2F2,OLR1,P2RY13,P2RY2,PDGFB,PDGFRA,PEX11…	90
Cancer,Gastrointestinal Disease,Organismal Injury and Abnormalities	colon tumor	Colon tumor	1.37e-16	2.38e-14		0.647		0.687	ABCB1,ABCC4,ABLIM3,ADAMTS15,AHRR,AIM2,AKT3,ALDH1L2,ALPL,ANGPT1,ANGPTL4,ANKRD26,ANKS1A,ANPEP,APOBEC1,APTX,AQP1,AREL1,ARHGAP21,ARHGEF15,ARMCX2,ARNTL2,ARSJ,ASH1L,ATP11A,ATP2A3,AUTS2,BBC3,BHLHE40,BRWD1,BTBD11,C2orf76,C3AR1,CABIN1,CACNA1E,CACNA2D4,CARD10,CARM1,CAV1,CBLL1,CD200R1L,CD300LG,CD4,CD44,CD86,CDC7,CDH13,CDKN1A,CEBPZ,CELSR1,CENPN,CFH,CHIA,CHST13,CLEC14A,CNTN4,COIL,COL12A1,COL6A1,COL6A2,COPS8,C…	356
Cancer,Organismal Injury and Abnormalities,Reproductive System Disease	breast or ovarian carcinoma	Breast or ovarian carcinoma	2.83e-10	1.71e-08		0.647		0.66	ABCC4,ABLIM3,AHRR,AIM2,AKT3,ALDH1A2,ALDH1L2,ALDH7A1,AMPH,ANGPT1,ANPEP,APTX,AQP1,ARHGEF15,ASH1L,BRWD1,BTBD11,C17orf75,C3AR1,C3orf70,CABIN1,CACNA1E,CADPS2,CAV1,Ccl2,CCR6,CD109,CD300LG,CD44,CD80,CDC7,CDKN1A,CEBPZ,CELSR1,CFH,CHI3L1,CHRNB1,CMKLR1,COL12A1,COL23A1,COL6A1,COL6A2,CORO2B,CPE,CREG2,CSF2RB,CTLA4,CTSB,CTSD,CTSZ,CXCL10,CXCL12,CXCL2,CXCL3,CXCR2,DACH1,DCLK1,DDHD1,DENND3,DNAJB6,DNMT3A,DOCK3,ECE1,…	225
Cellular Movement,Connective Tissue Development and Function	cell movement	Cell movement of fibroblasts	1.68e-07	5.33e-06		0.664		0.521	ANGPT1,CALCRL,CAV1,CD44,CDKN1A,CXCL10,CXCR2,CYSLTR2,ENG,FN1,FRMD6,GSN,HYAL2,MRC2,PDGFB,PDGFD,POSTN,PRKAA2,PRKCE,PTPN2,RAMP2,RAPGEF3,RECK,S1PR1,SNX17,SPP1,STON1,TNF	28
Cancer,Organismal Injury and Abnormalities	growth	Growth of malignant tumor	3.05e-08	1.18e-06		0.698		0.578	ABCC4,AKT3,C3AR1,CAV1,CBLL1,Ccl2,CCN2,CD151,CD44,CD80,CTLA4,CTSB,CXCL12,CXCL3,CXCR2,ENG,FASN,FHL1,GALNT3,GRN,HIF1A,HMOX1,IGFBP3,IKBKE,IL12B,IL1RN,INHBA,INSR,ITGA1,KDR,LCN2,LEPR,LGALS12,LGALS3,Ly6a (includes others),NDRG2,NPY,NR2F2,PDGFB,PDGFRA,PPM1D,PRKCE,PTPN2,RAD52,RARB,RXRA,SDC2,SOCS3,SPP1,STAT5A,TNF,TNFRSF11A,TPX2,TRIM17,XIAP	55
Cancer,Organismal Injury and Abnormalities,Reproductive System Disease	genital tumor	Genital tumor	6.01e-25	2.3e-22		0.699		0.736	ABCB1,ABCC4,ABLIM3,ACY1,ADAM15,ADAMTS15,ADRB3,AGTR1,AHCTF1,AHRR,AKT3,ALDH18A1,ALDH1A2,ALDH1L2,ALDH7A1,ALPL,AMPH,ANGPT1,ANKRD26,ANKS1A,ANPEP,APOBEC1,APTX,AQP1,ARHGAP21,ARHGAP28,ARHGAP29,ARHGEF15,ARL4D,ARMCX2,ARNTL2,ARSB,ASH1L,ATP11A,ATP2A3,ATP6V0E2,B3GALNT2,BBS5,BEND6,BHLHE40,BMPER,BRWD1,BTBD11,C1QC,C3AR1,C3orf70,C6,CABIN1,CACNA1E,CACNA2D4,CADPS2,CALCRL,CARD10,CARM1,CAV1,CBLL1,CCAR1,CCN2,CCR3,CCR6…	492
Cancer,Organismal Injury and Abnormalities	breast or colorectal cancer	Breast or colorectal cancer	9.44e-20	2.32e-17		0.735		0.76	ABCB1,ABCC4,ABLIM3,ADAM15,ADAMTS15,AHRR,AIM2,AKT3,ALDH1L2,ALPL,AMIGO2,AMPH,ANGPT1,ANGPTL4,ANKRD26,ANKS1A,ANPEP,APOBEC1,APTX,AQP1,AREL1,ARHGAP21,ARHGEF15,ARMCX2,ARNTL2,ARSJ,ASF1B,ASH1L,ATP11A,ATP2A3,AUTS2,BHLHE40,BRWD1,BTBD11,C17orf75,C2orf76,C3AR1,C3orf70,CABIN1,CACNA1E,CACNA2D4,CALR,CAPG,CARD10,CARM1,CAV1,CBLL1,Ccl2,CCN2,CCR6,CD200R1L,CD300LG,CD34,CD4,CD44,CD68,CD80,CD86,CDC7,CDH11,CDH13,CDKN1A,…	460
Cellular Function and Maintenance,Tissue Development	function	Function of connective tissue cells	2.2e-08	8.88e-07		0.784		0.711	Acp5,ALPL,CAV1,CCN2,CD68,CHI3L1,COL12A1,CRK,CTSK,CTSV,FCER1G,GPR68,GSN,Ly6a (includes others),PDGFB,SPP1,TAGLN,TLR2,TNF,TNFRSF11A	20
Cancer,Organismal Injury and Abnormalities	adenocarcinoma	Adenocarcinoma	3.05e-35	2.08e-32		0.811		0.86	ABCB1,ABCC4,ABLIM3,ACY1,ADAM15,ADAMTS15,ADRB3,AGTR1,AHCTF1,AHRR,AIM2,AKT3,ALDH18A1,ALDH1A2,ALDH1L2,ALDH7A1,ALPL,AMIGO2,AMPH,ANGPT1,ANGPTL4,ANKRD26,ANKS1A,ANPEP,APLNR,APOBEC1,APTX,AQP1,AREL1,ARHGAP21,ARHGAP28,ARHGAP29,ARHGEF15,ARL4D,ARMCX2,ARNTL2,ARSA,ARSB,ARSJ,ASH1L,ATP11A,ATP2A3,ATP6V0D2,AUTS2,B3GALNT2,BASP1,BBS5,BEND6,BEST1,BHLHE40,BIRC3,BMPER,BRWD1,BTBD11,BTBD18,C17orf75,C1QC,C2orf76,C3AR1,C3o…	715
Neurological Disease	neurological signs	Neurological signs	1.18e-08	5.01e-07		0.818		0.851	ABCB1,ADRB3,APLNR,AQP1,ARMCX2,BASP1,BHLHE40,CADPS2,CAV1,CCL3L3,CCN2,CD44,CD68,CDH11,CHI3L1,CHRNB1,CORO2B,CRYM,CYP2B6,EGR2,EPHB4,FABP7,FAM173A,FGFR4,FLRT2,GLRB,GPD1,GPSM2,GRIA1,GRN,HCAR2,HMOX1,IDS,ITIH4,ITM2B,KCNH3,KDM5A,LAMB1,LRG1,MALT1,MAPT,MAST3,MEIS2,MFN2,MICALL1,MYO5A,NMT2,NPY,PDE5A,PFKM,PGRMC1,PLCB1,PLOD2,PLSCR4,PNKD,PPP1R2,RANBP1,RARB,RASGRP2,RASL12,RXRG,S1PR1,SCN3A,SCUBE2,SERPINA3,SLC16A9,…	77
Hematological System Development and Function,Hematopoiesis,Tissue Morphology	quantity	Quantity of hematopoietic progenitor cells	2.45e-13	2.38e-11		0.833		0.718	ABCB1,BBC3,BHLHE40,CARM1,CCR6,CD34,CD4,CD44,CD80,CD86,CDKN1A,COMMD3-BMI1,CTLA4,CTSD,CXCL12,DCLRE1C,EFNB1,EFNB2,EPAS1,FCER1G,FCGR2B,FOXP3,GIMAP1-GIMAP5,HBZ,HIF1A,HYAL2,IL12B,IL7R,INHBA,ITK,KAT6A,KDR,LAMA4,LCN2,LGMN,LRRC8A,Ly6a (includes others),LY9,Meis1,MMP19,NMT2,NPY,NQO1,PDGFB,PFKM,PIM2,PLCG2,PPM1D,PRKCE,PRKG1,PTPN2,RAD52,RAP1B,SIPA1,SOCS3,SPP1,ST14,STAT5A,TCF12,TNF,TWSG1,VAV3,XIAP,ZAP70	64
Cancer,Organismal Injury and Abnormalities	genitourinary tumor	Genitourinary tumor	1.57e-25	6.3e-23		0.838		0.836	ABCB1,ABCC4,ABLIM3,ACY1,ADAM15,ADAMTS15,ADRB3,AGTR1,AHCTF1,AHRR,AIM2,AKR1E2,AKT3,ALDH18A1,ALDH1A2,ALDH1L2,ALDH7A1,ALPL,AMIGO2,AMPH,ANGPT1,ANKRD26,ANKS1A,ANPEP,APOBEC1,APTX,AQP1,ARHGAP21,ARHGAP28,ARHGAP29,ARHGEF15,ARL4D,ARMCX2,ARNTL2,ARSB,ASF1B,ASH1L,ATP11A,ATP2A3,ATP6V0E2,AUTS2,B3GALNT2,BASP1,BBS5,BEND6,BHLHE40,BIRC3,BMPER,BRWD1,BTBD11,C17orf75,C1QC,C3AR1,C3orf70,C6,CABIN1,CACNA1E,CACNA2D4,CADPS2…	568
Cancer,Organismal Injury and Abnormalities	tumorigenesis	Tumorigenesis of tissue	3.5e-47	2.75e-43		0.87		0.9	AARD,ABCB1,ABCC4,ABLIM3,ACY1,ADAM15,ADAMTS15,ADRB3,AGTR1,AHCTF1,AHRR,AIM2,AKR1E2,AKT3,ALDH18A1,ALDH1A2,ALDH1L2,ALDH7A1,ALPL,AMIGO2,AMPH,ANGPT1,ANGPTL4,ANKH,ANKRD26,ANKS1A,ANPEP,APLN,APLNR,APOBEC1,APTX,AQP1,AREL1,ARHGAP21,ARHGAP28,ARHGAP29,ARHGEF15,ARL2BP,ARL4D,ARMCX2,ARNTL2,ARSA,ARSB,ARSJ,ASF1B,ASH1L,ATP11A,ATP2A3,ATP6V0D2,ATP6V0E2,AURKAIP1,AUTS2,B3GALNT2,BASP1,BBC3,BBS5,BEND6,BEST1,BHLHE40,BIRC3…	811
Lymphoid Tissue Structure and Development,Organ Morphology,Tissue Morphology	quantity	Quantity of thymus gland	8.8e-11	5.91e-09		0.874		0.708	ABCB1,BBC3,BHLHE40,CARM1,CCR6,CD4,CD80,CD86,COMMD3-BMI1,CTLA4,CTSD,DCLRE1C,EFNB1,EFNB2,FCER1G,FCGR2B,FGF7,FOXP3,GIMAP1-GIMAP5,IL12B,IL7R,ITK,KAT6A,LRRC8A,LY9,MMP19,NMT2,NPY,PPM1D,PTPN2,ST14,TCF12,TNF,TWSG1,VAV3,XIAP,ZAP70	37
Lymphoid Tissue Structure and Development,Tissue Morphology	quantity	Quantity of lymphoid tissue	1.54e-11	1.13e-09		0.882		0.77	ABCB1,BBC3,BHLHE40,CARM1,CCR6,CD34,CD4,CD44,CD80,CD86,CDKN1A,COMMD3-BMI1,CTLA4,CTSD,DCLRE1C,EFNB1,EFNB2,FCER1G,FCGR2B,FGF7,FOXP3,GIMAP1-GIMAP5,GSTK1,IL12B,IL7R,ITK,KAT6A,LCN2,LRRC8A,LY9,MALT1,MMP19,NMT2,NPY,PLCG2,PPM1D,PTPN2,RAP1B,RGS1,RRM2B,SIGLEC1,ST14,STAT5A,TCF12,TGFBR3,TLR2,TNF,TNFRSF11A,TPX2,TWSG1,VAV3,XIAP,ZAP70	53
Cellular Assembly and Organization,Tissue Development	fibrogenesis	Fibrogenesis	3.88e-10	2.29e-08		0.944		0.715	ARHGAP28,ARHGEF15,C3AR1,Cald1,CALR,CAV1,CCN2,CD44,CDH11,CDH13,CDKN1A,CHADL,CRK,CTSB,CXCL12,CXCR2,DNMT3A,EPAS1,FGF7,FHL1,FMOD,FN1,GAP43,GAS7,GRB2,GSN,HIF1A,HSD11B1,INPP5A,ITM2B,KANK4,KDR,LAT2,LBP,LIMCH1,MAP2K6,MAPT,MFN2,MPRIP,NCKAP1L,NKX2-5,OGN,PI4K2A,POSTN,PRKAA2,PRKCE,RAPGEF3,RECK,S1PR1,SDC2,SERPINA3,SORBS3,STARD13,TACSTD2,TGFBR3,THY1,TLR2,TMEFF2,TNF,TPPP,TPX2,WASF3	62
Embryonic Development,Organismal Development	development	Development of head	1.8e-11	1.3e-09		0.966		0.805	AKT3,ALDH1A2,ALPL,ANGPTL4,AQP1,ARSB,BMPER,Ccl2,CDKN1A,CELSR1,CFH,CHRDL1,CLN3,COL8A2,COMMD3-BMI1,CRISPLD2,CRK,CSTB,Ctla2a/Ctla2b,CTSD,CTSK,CXCL12,CXCL3,CYTL1,DCLK1,DKK2,DNMT3A,ECE1,EFEMP1,EGR2,EOMES,FAIM2,FAM20C,FCGR2B,FGF7,FMOD,FN1,FZD1,FZD4,GAP43,GHR,GPC1,GRN,HEXB,HIF1A,IFI16,INHBA,ITGA8,KAT6A,KDR,LAMB1,LCN2,LGALS3,LRAT,MAFB,MAPT,Marcks,Meis1,MEIS2,MEOX2,MFN2,MITF,MPV17,MYO5A,NFIB,NID1,NKD1,NKX2…	110
Embryonic Development,Organismal Development	development	Development of body axis	2.26e-10	1.41e-08		0.966		0.807	AKT3,ALDH1A2,ALPL,ANGPTL4,AQP1,ARSB,BMPER,Ccl2,CDKN1A,CELSR1,CFH,CHRDL1,CLN3,COL8A2,COMMD3-BMI1,CRISPLD2,CRK,CSTB,Ctla2a/Ctla2b,CTSD,CTSK,CXCL12,CXCL3,CYTL1,DCLK1,DKK2,DNMT3A,ECE1,EFEMP1,EGR2,EOMES,FAIM2,FAM20C,FCGR2B,FGF7,FMOD,FN1,FZD1,FZD4,GAP43,GHR,GPC1,GRN,HEXB,HIF1A,HOXB5,IFI16,INHBA,ITGA8,KAT6A,KDR,LAMB1,LCN2,LGALS3,LRAT,MAFB,MAPT,Marcks,Meis1,MEIS2,MEOX2,MFN2,MITF,MPV17,MYO5A,NFIB,NID1,NKD…	112
Hematological System Development and Function,Hematopoiesis,Lymphoid Tissue Structure and Development,Organ Morphology,Tissue Morphology	quantity	Quantity of thymocytes	2.12e-10	1.33e-08		0.975		0.808	ABCB1,BBC3,BHLHE40,CARM1,CCR6,CD4,CD80,CD86,COMMD3-BMI1,CTLA4,CTSD,DCLRE1C,EFNB1,EFNB2,FCER1G,FCGR2B,FOXP3,GIMAP1-GIMAP5,IL12B,IL7R,ITK,KAT6A,LRRC8A,LY9,MMP19,NMT2,NPY,PPM1D,PTPN2,ST14,TCF12,TNF,TWSG1,VAV3,XIAP,ZAP70	36
Inflammatory Response,Respiratory Disease	inflammation	Inflammation of respiratory system component	1.32e-11	9.8e-10		0.979		1.055	ACKR1,ADRB3,AGTR1,ANGPT1,AQP1,C3AR1,CAV1,Ccl2,CCL3L3,Ccl6,CD300LF,CD4,CD44,CD86,CDH11,CDH13,CH25H,CHRNB1,CLEC5A,CMKLR1,COMMD3-BMI1,CSF2RB,CTLA4,CXCL10,CXCL12,CXCL17,CXCL3,CYSLTR2,EDNRB,EOMES,FCGR2B,FOXP3,GLRB,HIF1A,HMOX1,HPSE,IGFBP3,Igha,IKBKE,IL12B,IL1RN,INPP5A,ITK,KDR,LBP,LGALS3,MMP12,MMP19,NCF1,NQO1,P2RY2,PDE4B,PDE5A,PDGFRA,S100A4,SFTPD,SLC6A2,SLC7A11,SMAD7,SOCS2,TLR2,TNF,VAV3	63
Cellular Movement	cell movement	Cell movement of tumor cell lines	7.37e-12	5.7e-10		0.984		0.678	ABCC4,ACKR1,ADAM15,AKT3,ANKS1A,ANPEP,ARHGAP21,CALR,CARD10,CAV1,Ccl2,CCN2,CCR6,CD151,CD44,CD81,CDH11,CDH13,CDKN1A,COMMD3-BMI1,CRK,CTSB,CTSZ,CXCL10,CXCL12,CXCL2,CXCL3,CXCR2,DBF4,DNAJB6,EDNRB,EFEMP1,EFNB1,EHF,ENG,FABP7,FAIM2,FASN,FGF7,FN1,FOXP3,GAP43,GRB2,GRN,HAPLN4,HIF1A,HMOX1,IGFBP3,IGSF8,ITGA1,KDM5A,KDR,KIF2A,LASP1,LCN2,LEPR,LGALS3,LGALS8,MALT1,MAP4,MFN2,MITF,MMP12,MMP19,MPRIP,MTUS1,NDRG2,ORAI1,P…	112
Infectious Diseases	infection	Viral Infection	2.08e-10	1.31e-08		0.987		0.575	ABCB1,ABLIM3,ADRB3,AGTR1,AHCTF1,AMPH,ANPEP,APLN,APLNR,ARHGAP21,ARHGAP23,BBC3,BIRC3,C3AR1,CACNA2D4,CAV1,CBLL1,CCAR1,Ccl2,CCL3L3,CCR6,CD300LF,CD4,CD44,CD80,CD81,CD86,CDC40,CH25H,CHADL,CHMP7,CLEC4G,CLN3,CMKLR1,CSF2RB,CTLA4,CTSB,CTSV,CTSZ,CXCL10,CXCL12,CXCL3,CXCR2,CYP1A1,CYP2B6,CYYR1,DCLK1,DDX56,DNMT3A,DOCK10,EFNB2,EOMES,EPAS1,FASN,FCGR2B,FGF7,FGFR4,FN1,FOXP3,GABARAPL1,GALC,GBF1,GHR,GINS4,GPR146,GRB2…	150
Cancer,Organismal Injury and Abnormalities,Reproductive System Disease	neoplasia	Prostatic tumor	6.54e-14	6.98e-12		1.04		1.005	ABCB1,ABCC4,ADAM15,ADAMTS15,ADRB3,AGTR1,AHCTF1,AHRR,AKT3,ALDH18A1,ALDH1A2,ALDH7A1,ALPL,APOBEC1,ARHGAP28,ARHGAP29,ARHGEF15,ARSB,ASH1L,ATP11A,B3GALNT2,BEND6,BHLHE40,BRWD1,BTBD11,C3AR1,C6,CABIN1,CACNA1E,CACNA2D4,CADPS2,CALCRL,CARD10,CARM1,CAV1,CCR3,CD34,CD44,CD80,CD86,CDC7,CDH11,CDKN1A,CELSR1,CFH,CHI3L1,CHIA,CHIC1,CHSY3,CLN3,CMKLR1,CNTN4,COIL,COL12A1,COL13A1,COL23A1,COL6A2,CPE,CPED1,CSF2RB,CTLA4,CTS…	294
Cancer,Organismal Injury and Abnormalities	lymphohematopoietic neoplasia	Lymphohematopoietic neoplasia	5.6e-13	5.08e-11		1.043		1.079	ABCB1,ABCC4,ADAM15,ADAMTS15,ADRB3,AGTR1,AIM2,AKT3,ALDH1L2,ALPL,AMPH,ANGPT1,ANGPTL4,ANKH,ANKRD26,ANPEP,APLNR,ARHGEF15,ASH1L,ATP11A,ATP6V0D2,BASP1,BBC3,BEST1,BIRC3,BMPER,C6,CACNA1E,CALCRL,CALR,CAV1,Ccl2,Ccl6,CCR3,CD151,CD34,CD4,CD44,CD68,CD80,CD86,CDCA2,CDH11,CDKN1A,CELSR1,CEP57L1,CHI3L1,CHIA,CHRNB1,CLEC4G,CNTN4,COL12A1,COL23A1,COL6A1,COL6A2,COL8A2,COMMD3-BMI1,CRK,CRTC1,CSF2RB,CSNK1A1,CTLA4,CTSK,CX…	262
Tissue Development	growth	Growth of epithelial tissue	1.01e-14	1.3e-12		1.051		0.917	ADAM15,AGTR1,AKT3,ALDH1A2,ANGPT1,ANGPTL4,APLN,BMPER,CALR,CAV1,CBLL1,Ccl2,CCR3,CD109,CD34,CD4,CD44,CDH13,CDKN1A,COL8A2,CSF2RB,CSNK1A1,CTSB,CTSV,CXCL10,CXCL12,CXCL3,CXCR2,DACH1,EAF2,EDNRB,EFNB2,EMC10,ENG,EPAS1,EPHB4,FABP7,FGF7,FN1,GPC1,GRN,HIF1A,HMOX1,HOXB5,IL1RN,INHBA,INSR,ITGA1,ITIH4,KDR,LAMB1,LCN2,LEPR,LRG1,LTBP4,LY9,MAP2K6,MMP12,MYOF,NDRG2,NFIB,NKX2-8,NR2F2,PDE5A,PDGFB,PDGFD,PDGFRA,PKD1,POSTN,P…	95
Cancer,Organismal Injury and Abnormalities,Reproductive System Disease	tumorigenesis	Tumorigenesis of reproductive tract	1.47e-19	3.56e-17		1.083		1.148	ABCB1,ABCC4,ABLIM3,ACY1,ADRB3,AHCTF1,AHRR,AKT3,ALDH1A2,ALDH1L2,ALDH7A1,AMPH,ANGPT1,ANKRD26,ANKS1A,ANPEP,APTX,AQP1,ARHGAP21,ARHGAP29,ARHGEF15,ARL4D,ARMCX2,ARNTL2,ASH1L,ATP2A3,ATP6V0E2,BBS5,BMPER,BRWD1,BTBD11,C1QC,C3AR1,C3orf70,C6,CABIN1,CACNA1E,CADPS2,CALCRL,CARD10,CAV1,CBLL1,CCAR1,CCN2,CCR6,CD109,CD44,CD68,CDC7,CDH11,CDH13,CDKN1A,CEBPZ,CELSR1,CENPN,CFH,CHI3L1,CHRDL1,CHRNB1,CLEC14A,CMKLR1,CNTN4,CO…	360
Cancer,Organismal Injury and Abnormalities,Reproductive System Disease	female genital neoplasm	Female genital neoplasm	2.21e-19	5.02e-17		1.083		1.152	ABCB1,ABCC4,ABLIM3,ACY1,ADRB3,AHCTF1,AHRR,AKT3,ALDH1A2,ALDH1L2,ALDH7A1,AMPH,ANGPT1,ANKRD26,ANKS1A,ANPEP,APTX,AQP1,ARHGAP21,ARHGAP29,ARHGEF15,ARL4D,ARMCX2,ARNTL2,ASH1L,ATP2A3,ATP6V0E2,BBS5,BMPER,BRWD1,BTBD11,C1QC,C3AR1,C3orf70,C6,CABIN1,CACNA1E,CADPS2,CALCRL,CARD10,CAV1,CBLL1,CCAR1,CCN2,CCR6,CD109,CD44,CD68,CDC7,CDH11,CDH13,CDKN1A,CEBPZ,CELSR1,CENPN,CFH,CHI3L1,CHRDL1,CHRNB1,CLEC14A,CMKLR1,CNTN4,CO…	360
Organismal Survival	survival	Survival of organism	3.95e-16	6.47e-14		1.09		0.893	ABCB1,ABCC4,ADAM15,AGTR1,ALDH1A2,ANGPT1,APOBEC1,AQP1,BBC3,BIRC3,C3AR1,CALR,Ccl2,CCL3L3,CCN2,CD4,CD44,CD80,CDC7,CDKN1A,CFH,CH25H,CLEC5A,CLN3,COIL,CSF2RB,CTLA4,CTSB,CXCL10,CXCL12,CXCL17,CXCL2,CXCL3,Cxcl9,CXCR2,CYP2B6,DNMT3A,EFEMP1,ENG,EPAS1,FASN,FCGR2B,FGFR4,GALC,GAP43,GIMAP1-GIMAP5,GSN,GZMA,Gzmb,HIF1A,HMOX1,HYAL2,IFI16,Igha,IKBKE,IL12B,IL1RN,IL7R,INHBA,INSR,IRF5,ITGA1,ITK,KDR,LAT2,LBP,LCN2,LEPR,MA…	103
Cancer,Hematological Disease,Organismal Injury and Abnormalities	hematological neoplasia	Hematopoietic neoplasm	8.87e-13	7.83e-11		1.105		1.147	ABCB1,ABCC4,ADAMTS15,ADRB3,AGTR1,AIM2,AKT3,ALDH1L2,ALPL,AMPH,ANGPT1,ANGPTL4,ANKH,ANKRD26,ANPEP,APLNR,ARHGEF15,ASH1L,ATP11A,ATP6V0D2,BASP1,BBC3,BEST1,BIRC3,BMPER,C6,CACNA1E,CALCRL,CALR,CAV1,Ccl2,Ccl6,CCR3,CD151,CD34,CD4,CD44,CD68,CD80,CD86,CDCA2,CDH11,CDKN1A,CELSR1,CEP57L1,CHI3L1,CHIA,CHRNB1,CLEC4G,CNTN4,COL12A1,COL23A1,COL6A1,COL6A2,COL8A2,COMMD3-BMI1,CRK,CRTC1,CSF2RB,CSNK1A1,CTLA4,CTSK,CXCL10,CX…	260
Cellular Movement	migration	Migration of tumor cell lines	2.78e-10	1.68e-08		1.111		0.836	ABCC4,ADAM15,AKT3,ANKS1A,ANPEP,ARHGAP21,CALR,CARD10,CAV1,CCN2,CD151,CD44,CD81,CDH11,CDH13,CDKN1A,COMMD3-BMI1,CRK,CTSB,CTSZ,CXCL10,CXCL12,CXCL2,DBF4,DNAJB6,EFEMP1,EFNB1,EHF,ENG,FABP7,FAIM2,FASN,FGF7,FN1,FOXP3,GRN,HAPLN4,HIF1A,HMOX1,IGFBP3,IGSF8,KDM5A,KDR,KIF2A,LASP1,LCN2,LEPR,LGALS3,MALT1,MAP4,MFN2,MITF,MMP12,MMP19,MTUS1,NDRG2,ORAI1,P2RY2,PDGFRA,PDLIM2,PLCL1,PLGRKT,POSTN,PRKG1,PTPRK,RALGAPA2,RAP1B…	93
Post-Translational Modification	phosphorylation	Phosphorylation of protein	9.59e-08	3.25e-06		1.116		0.881	AKT3,ANGPT1,APLN,BIRC3,CALR,CCN2,CCR3,CD109,CD34,CD4,CD44,CD81,CDKN1A,CLN3,COPS8,CRK,CSNK1A1,CTLA4,DCLK1,EDNRB,EFNB2,ENG,EPHB4,FAM20C,FCER1G,FCGR2B,FGF7,FGFR4,FLCN,FN1,FZD1,GHR,GPNMB,HSPA2,IGFBP3,IKBKE,INHBA,INSR,ITK,KDR,LAT2,LATS2,LIMCH1,MAP2K6,MAPK6,MOB2,MPRIP,NCKAP1L,NUAK1,PDGFB,PDGFRA,PID1,PIK3C3,PIM2,PINK1,PKMYT1,PRKAA2,PRKCE,PRKG1,PTPN2,RAPGEF3,SOCS3,SPP1,TEK,THY1,TNF,TOLLIP,TREM2,ULK3,VWF,…	71
Cellular Movement,Connective Tissue Development and Function	cell movement	Cell movement of fibroblast cell lines	4.07e-08	1.52e-06		1.159		0.991	ABCC4,CD151,CD44,CDKN1A,CNN3,COL6A1,CRK,CXCL10,CXCL12,CXCR2,EFEMP1,FGFR4,FN1,GAP43,GPC1,GRB2,HIF1A,IFI16,INSR,LGALS8,Marcks,MEOX2,MSR1,PDGFB,PDGFD,PDGFRA,PKD1,SPP1,VAV3,WASF3	30
Cellular Assembly and Organization,Tissue Development	formation	Formation of filaments	3.39e-08	1.29e-06		1.166		0.95	ARHGAP28,ARHGEF15,C3AR1,Cald1,CAV1,CCN2,CD44,CDH11,CDH13,CDKN1A,CHADL,CRK,CTSB,CXCL12,CXCR2,FGF7,FHL1,FMOD,FN1,GAP43,GAS7,GRB2,GSN,INPP5A,ITM2B,KANK4,KDR,LAT2,LIMCH1,MAPT,MPRIP,NCKAP1L,OGN,PI4K2A,POSTN,PRKAA2,PRKCE,RAPGEF3,RECK,S1PR1,SDC2,SERPINA3,SORBS3,STARD13,TACSTD2,TGFBR3,THY1,TLR2,TMEFF2,TNF,TPPP,TPX2,WASF3	53
Cardiovascular System Development and Function,Organismal Development	vasculogenesis	Vasculogenesis	5.64e-23	1.58e-20		1.183		0.942	ADAM15,AGTR1,AKT3,ALDH1A2,AMIGO2,ANGPT1,ANGPTL4,ANPEP,APLN,APLNR,ARHGEF15,BMPER,C3AR1,C6,CALR,CAV1,CBLL1,Ccl2,CCN2,CCR3,CCR6,CD151,CD34,CD44,CD81,CDH13,CDKN1A,CHI3L1,COL13A1,COL8A2,CSF2RB,CSNK1A1,CTSB,CXCL10,CXCL12,CXCL2,CXCR2,EAF2,ECE1,EDNRB,EFNB1,EFNB2,EMC10,ENG,EPAS1,EPHB4,FN1,FZD4,GCLM,GJC1,GPC1,GRN,GSN,HIF1A,HMOX1,HOXB5,HPSE,IFI16,IGFBP3,IL1RN,INHBA,INSR,ITGA1,KAT6A,KDR,LCN2,LEPR,LGALS3,LRG1…	120
Hematological Disease,Immunological Disease	lymphoproliferative disorder	Lymphoproliferative disorder	7.95e-16	1.21e-13		1.238		1.326	ABCB1,ADAMTS15,ADRB3,AGTR1,AIM2,AKT3,ALDH1L2,ALPL,AMPH,ANKH,ANPEP,ARHGEF15,ATP11A,ATP6V0D2,BASP1,BBC3,BIRC3,BMPER,CALCRL,CAV1,Ccl2,Ccl6,CCR3,CD151,CD34,CD4,CD44,CD68,CD80,CD86,CDCA2,CDH11,CDKN1A,CELSR1,CEP57L1,CHI3L1,CHRNB1,CLEC4G,CNTN4,COL12A1,COL23A1,COL6A1,COL6A2,COL8A2,COMMD3-BMI1,CRK,CSF2RB,CSNK1A1,CTLA4,CTSK,CXCL10,CXCL12,CXCL2,CXCL6,CYP1A1,DCLRE1C,DHCR24,DNMT3A,EAF2,EDEM2,EFNB2,EGR2,ENG,EP…	183
Cancer,Organismal Injury and Abnormalities,Reproductive System Disease	breast or ovarian cancer	Breast or ovarian cancer	1.08e-13	1.11e-11		1.258		1.268	ABCB1,ABCC4,ABLIM3,ADAM15,AHRR,AIM2,AKT3,ALDH1A2,ALDH1L2,ALDH7A1,ALPL,AMPH,ANGPT1,ANPEP,APTX,AQP1,ARHGEF15,ASF1B,ASH1L,BHLHE40,BRWD1,BTBD11,C17orf75,C3AR1,C3orf70,CABIN1,CACNA1E,CACNA2D4,CADPS2,CAV1,Ccl2,CCN2,CCR6,CD109,CD300LG,CD34,CD4,CD44,CD68,CD80,CDC7,CDH11,CDKN1A,CEBPZ,CELSR1,CFH,CHI3L1,CHRNB1,CMKLR1,COL12A1,COL23A1,COL6A1,COL6A2,CORO2B,CPE,CREG2,CSF2RB,CTLA4,CTSB,CTSD,CTSK,CTSZ,CXCL10,CXCL…	281
Cancer,Organismal Injury and Abnormalities,Reproductive System Disease	breast cancer	Breast cancer	2.16e-09	1.1e-07		1.258		1.258	ABCB1,ABCC4,ABLIM3,ADAM15,AIM2,AKT3,ALPL,AMPH,ANPEP,AQP1,ARHGEF15,ASF1B,BHLHE40,BRWD1,BTBD11,C17orf75,C3AR1,C3orf70,CACNA1E,CACNA2D4,CAV1,Ccl2,CCN2,CCR6,CD300LG,CD34,CD4,CD44,CD68,CD80,CDC7,CDH11,CDKN1A,CHI3L1,CMKLR1,COL12A1,COL6A1,CPE,CREG2,CSF2RB,CTLA4,CTSB,CTSD,CTSK,CTSZ,CXCL10,CXCL12,CXCL2,CXCL3,CYP1A1,CYP2B6,DACH1,DDHD1,DNAJB6,DNMT3A,DOCK3,ECE1,EFEMP1,EML5,ENG,EPAS1,EPSTI1,FABP7,FAM174B,FASN…	190
Cancer,Organismal Injury and Abnormalities,Reproductive System Disease	prostate cancer	Prostate cancer	9.77e-14	1.02e-11		1.288		1.244	ABCB1,ABCC4,ADAM15,ADAMTS15,ADRB3,AGTR1,AHCTF1,AHRR,AKT3,ALDH18A1,ALDH1A2,ALDH7A1,ALPL,APOBEC1,ARHGAP28,ARHGAP29,ARHGEF15,ARSB,ASH1L,ATP11A,B3GALNT2,BEND6,BHLHE40,BRWD1,BTBD11,C3AR1,C6,CABIN1,CACNA1E,CACNA2D4,CADPS2,CALCRL,CARD10,CARM1,CAV1,CCR3,CD34,CD44,CD80,CD86,CDC7,CDH11,CDKN1A,CELSR1,CFH,CHI3L1,CHIA,CHIC1,CHSY3,CLN3,CMKLR1,CNTN4,COIL,COL12A1,COL13A1,COL23A1,COL6A2,CPE,CPED1,CSF2RB,CTLA4,CTS…	292
Cancer,Organismal Injury and Abnormalities,Reproductive System Disease	malignant neoplasm of male genital organ	Malignant neoplasm of male genital organ	1.39e-13	1.39e-11		1.288		1.246	ABCB1,ABCC4,ADAM15,ADAMTS15,ADRB3,AGTR1,AHCTF1,AHRR,AKT3,ALDH18A1,ALDH1A2,ALDH7A1,ALPL,APOBEC1,ARHGAP28,ARHGAP29,ARHGEF15,ARSB,ASH1L,ATP11A,B3GALNT2,BEND6,BHLHE40,BRWD1,BTBD11,C3AR1,C6,CABIN1,CACNA1E,CACNA2D4,CADPS2,CALCRL,CARD10,CARM1,CAV1,CCR3,CD34,CD44,CD80,CD86,CDC7,CDH11,CDKN1A,CELSR1,CFH,CHI3L1,CHIA,CHIC1,CHSY3,CLN3,CMKLR1,CNTN4,COIL,COL12A1,COL13A1,COL23A1,COL6A2,CPE,CPED1,CSF2RB,CTLA4,CTS…	294
Inflammatory Disease,Inflammatory Response,Organismal Injury and Abnormalities,Respiratory Disease	inflammation	Inflammation of lung	1.05e-09	5.72e-08		1.311		1.412	ACKR1,AGTR1,ANGPT1,AQP1,C3AR1,CAV1,Ccl2,CCL3L3,Ccl6,CD300LF,CD4,CD44,CD86,CDH11,CDH13,CH25H,CHRNB1,CLEC5A,CMKLR1,COMMD3-BMI1,CSF2RB,CTLA4,CXCL12,CXCL17,CXCL3,EDNRB,FCGR2B,FOXP3,HIF1A,HMOX1,IGFBP3,Igha,IKBKE,IL12B,IL1RN,INPP5A,ITK,KDR,LBP,LGALS3,MMP12,MMP19,NCF1,NQO1,P2RY2,PDE5A,PDGFRA,S100A4,SFTPD,SLC7A11,SOCS2,TLR2,TNF,VAV3	54
Cellular Movement,Embryonic Development	cell movement	Cell movement of embryonic cell lines	1.2e-10	7.83e-09		1.39		1.191	ABCC4,AGTR1,ANGPT1,ANKS1A,CCR3,CDH11,CDKN1A,CNN3,CXCL10,CXCL12,CXCR2,CYTL1,EFEMP1,EFNB1,ENG,FGFR4,FN1,GPC1,HIF1A,ITGA1,MEOX2,MSR1,PDGFB,PDGFD,PKD1,POSTN,PRKCE,TEK,TLR2,TMEFF2,TXNRD1,VAV3	32
Cell Death and Survival	cell viability	Cell viability	1.07e-09	5.77e-08		1.46		1.017	ABCB1,AKT3,AMIGO2,ANGPT1,APLN,AURKAIP1,BBC3,BHLHE40,CALR,CARD10,CAV1,CBR1,CCAR1,CCN2,CD151,CD4,CD44,CD80,CD81,CD86,CDC40,CDC7,CDH13,CDKN1A,CHI3L1,CLN3,COMMD3-BMI1,CRK,CSF2RB,CSNK1A1,CTLA4,CTSB,CTSD,CXCL10,CXCL12,CXCL2,CXCL3,Cxcl9,DCLRE1C,DHCR24,DNAJB6,DNASE1L3,EFNB1,ENG,EPAS1,EPHB4,FAIM2,FASN,FCER1G,FGF7,FN1,FOXP3,GALNT3,GHR,GPC1,GPNMB,GRB2,HBZ,HIF1A,HMOX1,HPSE,HSF2,IFIH1,IGFBP3,IKBKE,IL1RN,IL7R,…	140
Skeletal and Muscular Disorders	abnormality	Abnormality of limb	2.6e-08	1.02e-06		1.462		1.435	ABCB1,Acp5,ADRB3,ARSB,BMPER,CCN2,CD80,COL12A1,COMMD3-BMI1,CREB3L2,CTSK,FAM20C,FCER1G,FMOD,FN1,GALNT3,GHR,GJC1,HEXB,HOXB5,HPGDS,IDS,IL12B,IL1RN,MEOX2,MTMR2,MYOF,NPR3,PDGFRA,PKDCC,PRKG1,PTPN2,ROR1,RXRA,SCUBE2,SLURP1,SPP1,TBX3,TGFBR3,TNF,TNFRSF11A,ZNF521	42
Cancer,Organismal Injury and Abnormalities	pelvic tumor	Pelvic tumor	7.62e-25	2.85e-22		1.474		1.514	ABCB1,ABCC4,ABLIM3,ACY1,ADAM15,ADAMTS15,ADRB3,AGTR1,AHCTF1,AHRR,AKR1E2,AKT3,ALDH18A1,ALDH1A2,ALDH1L2,ALDH7A1,ALPL,AMIGO2,AMPH,ANGPT1,ANKRD26,ANKS1A,ANPEP,APOBEC1,APTX,AQP1,ARHGAP21,ARHGAP28,ARHGAP29,ARHGEF15,ARL4D,ARMCX2,ARNTL2,ARSB,ASH1L,ATP11A,ATP2A3,ATP6V0E2,AUTS2,B3GALNT2,BBS5,BEND6,BHLHE40,BIRC3,BMPER,BRWD1,BTBD11,C1QC,C3AR1,C3orf70,C6,CABIN1,CACNA1E,CACNA2D4,CADPS2,CALCRL,CALR,CARD10,CARM1,…	516
Cancer,Organismal Injury and Abnormalities,Reproductive System Disease	breast or gynecological cancer	Breast or gynecological cancer	5.59e-19	1.22e-16		1.48		1.502	ABCB1,ABCC4,ABLIM3,ACY1,ADAM15,AHCTF1,AHRR,AIM2,AKT3,ALDH1A2,ALDH1L2,ALDH7A1,ALPL,AMPH,ANGPT1,ANKRD26,ANKS1A,ANPEP,APTX,AQP1,ARHGAP21,ARHGAP29,ARHGEF15,ARMCX2,ARNTL2,ASF1B,ASH1L,ATP2A3,ATP6V0E2,BBS5,BHLHE40,BMPER,BRWD1,BTBD11,C17orf75,C1QC,C3AR1,C3orf70,C6,CABIN1,CACNA1E,CACNA2D4,CADPS2,CARD10,CAV1,CBLL1,CCAR1,Ccl2,CCN2,CCR6,CD109,CD300LG,CD34,CD4,CD44,CD68,CD80,CDC7,CDH11,CDH13,CDKN1A,CEBPZ,CELS…	419
Cancer,Organismal Injury and Abnormalities	pelvic cancer	Pelvic cancer	1.18e-24	4.22e-22		1.507		1.522	ABCB1,ABCC4,ABLIM3,ACY1,ADAM15,ADAMTS15,ADRB3,AGTR1,AHCTF1,AHRR,AKR1E2,AKT3,ALDH18A1,ALDH1A2,ALDH1L2,ALDH7A1,ALPL,AMIGO2,AMPH,ANGPT1,ANKRD26,ANKS1A,ANPEP,APOBEC1,APTX,AQP1,ARHGAP21,ARHGAP28,ARHGAP29,ARHGEF15,ARMCX2,ARNTL2,ARSB,ASH1L,ATP11A,ATP2A3,ATP6V0E2,AUTS2,B3GALNT2,BBS5,BEND6,BHLHE40,BIRC3,BMPER,BRWD1,BTBD11,C1QC,C3AR1,C3orf70,C6,CABIN1,CACNA1E,CACNA2D4,CADPS2,CALCRL,CALR,CARD10,CARM1,CAV1,C…	509
Cancer,Organismal Injury and Abnormalities,Reproductive System Disease	genital tract cancer	Genital tract cancer	6.59e-24	2.11e-21		1.507		1.51	ABCB1,ABCC4,ABLIM3,ACY1,ADAM15,ADAMTS15,ADRB3,AGTR1,AHCTF1,AHRR,AKT3,ALDH18A1,ALDH1A2,ALDH1L2,ALDH7A1,ALPL,AMPH,ANGPT1,ANKRD26,ANKS1A,ANPEP,APOBEC1,APTX,AQP1,ARHGAP21,ARHGAP28,ARHGAP29,ARHGEF15,ARMCX2,ARNTL2,ARSB,ASH1L,ATP11A,ATP2A3,ATP6V0E2,B3GALNT2,BBS5,BEND6,BHLHE40,BMPER,BRWD1,BTBD11,C1QC,C3AR1,C3orf70,C6,CABIN1,CACNA1E,CACNA2D4,CADPS2,CALCRL,CARD10,CARM1,CAV1,CBLL1,CCAR1,CCN2,CCR3,CCR6,CD109…	482
Lymphoid Tissue Structure and Development,Organ Morphology,Tissue Morphology	quantity	Quantity of lymphoid organ	2.9e-13	2.75e-11		1.51		1.386	ABCB1,BBC3,BHLHE40,CARM1,CCR6,CD34,CD4,CD44,CD80,CD86,CDKN1A,COMMD3-BMI1,CTLA4,CTSD,DCLRE1C,EFNB1,EFNB2,FCER1G,FCGR2B,FGF7,FOXP3,GIMAP1-GIMAP5,GSTK1,IL12B,IL7R,ITK,KAT6A,LCN2,LRRC8A,LY9,MMP19,NMT2,NPY,PPM1D,PTPN2,RRM2B,ST14,STAT5A,TCF12,TGFBR3,TNF,TNFRSF11A,TPX2,TWSG1,VAV3,XIAP,ZAP70	47
Cellular Movement,Hair and Skin Development and Function	cell movement	Cell movement of epithelial cell lines	5.53e-09	2.51e-07		1.542		1.354	AGTR1,ANKS1A,CCR3,CDH11,CDH13,CXCL10,CXCL12,CXCR2,CYTL1,EFNB1,FN1,GAP43,GRB2,INHBA,ITGA1,KIF2A,MSR1,POSTN,PRKCE,SPP1,ST14,TGFBR3,TLR2,TMEFF2,TNF,TXNRD1	26
Tissue Development	development	Development of epithelial tissue	1.61e-13	1.59e-11		1.544		1.387	ADAM15,AKT3,ALDH1A2,ANGPT1,ANGPTL4,ANPEP,APLN,BMPER,CALR,CAV1,CBLL1,Ccl2,CCN2,CCR3,CD151,CD34,CD44,CDH13,CDKN1A,COL8A2,CSNK1A1,CTSB,CXCL10,CXCL12,CXCL2,CXCR2,ECE1,EDNRB,EFNB2,EMC10,ENG,EPHB4,FGF7,FN1,GPC1,GRN,HIF1A,HMOX1,HOXB5,IL1RN,INHBA,ITGA1,KDR,LAMA4,LAMB1,LEPR,LGALS3,LRG1,MAP2K6,MEOX2,MITF,MPV17,MYOF,NDRG2,NID1,NR2F2,PDGFB,PDGFRA,PKD1,PRKCE,PTGIR,RARB,RRAS2,SEMA3F,SEMA6A,SERPINA3,SMAD6,SMAD7…	75
Cardiovascular System Development and Function,Cellular Development,Cellular Function and Maintenance,Cellular Growth and Proliferation,Organismal Development,Tissue Development	development	Endothelial cell development	9.91e-14	1.02e-11		1.547		1.413	ADAM15,AKT3,ALDH1A2,ANGPT1,ANGPTL4,ANPEP,APLN,BMPER,CALR,CAV1,CBLL1,Ccl2,CCR3,CD151,CD34,CD44,CDH13,CDKN1A,COL8A2,CSNK1A1,CTSB,CXCL10,CXCL12,CXCL2,CXCR2,EDNRB,EFNB2,EMC10,ENG,EPHB4,FN1,GPC1,GRN,HIF1A,HMOX1,HOXB5,IL1RN,INHBA,ITGA1,KDR,LGALS3,LRG1,MAP2K6,MEOX2,MYOF,NR2F2,PDGFB,PDGFRA,PRKCE,PTGIR,SEMA3F,SEMA6A,SERPINA3,SPP1,STAT5A,TEK,THY1,TNF,WNT2,XIAP	60
Infectious Diseases	infection	Infection of mammalia	8.18e-14	8.68e-12		1.616		1.914	AIM2,CAPG,CAV1,Ccl2,CCL3L3,CCR6,CD4,CD44,CD81,CH25H,CLEC4G,CLEC6A,CSF2RB,CXCL10,CXCL12,CXCL6,CXCR2,FCER1G,FCGR2B,GRB2,GRN,GZMA,Gzmb,HMOX1,IFIH1,Igha,IKBKE,IL12B,IL1RN,IRF5,ITGAX,ITK,LBP,LCN2,LGALS3,MMP12,MSR1,NCF1,NCR1,PDLIM2,PLCG2,PPM1D,PRKCE,SFTPD,SIGLEC1,SPP1,TLR1,Tlr12,TLR2,TNF,VWF,XIAP	52
Cardiovascular System Development and Function	development	Development of vasculature	1.92e-23	5.69e-21		1.649		1.41	ADAM15,ADRB3,AGTR1,AKT3,ALDH1A2,AMIGO2,ANGPT1,ANGPTL4,ANPEP,APLN,APLNR,AQP1,ARHGEF15,BMPER,C3AR1,C6,CALCRL,CALR,CAV1,CBLL1,Ccl2,CCL28,CCN2,CCR3,CCR6,CD151,CD34,CD44,CD81,CDH13,CDKN1A,CFH,CHI3L1,COL13A1,COL8A2,COMMD3-BMI1,CRK,CSF2RB,CSNK1A1,CTSB,CXCL10,CXCL12,CXCL2,CXCL6,CXCR2,CYSLTR2,EAF2,ECE1,EDNRB,EFNB1,EFNB2,EMC10,ENG,EPAS1,EPHB4,FGF7,FMOD,FN1,FZD4,GCLM,GHR,GJC1,GPC1,GRN,GSN,HIF1A,HMOX1,HOXB5,…	150
Cardiovascular System Development and Function,Organismal Development	angiogenesis	Angiogenesis	8.38e-24	2.58e-21		1.65		1.412	ADAM15,AGTR1,AKT3,ALDH1A2,AMIGO2,ANGPT1,ANGPTL4,ANPEP,APLN,APLNR,AQP1,ARHGEF15,BMPER,C3AR1,C6,CALCRL,CALR,CAV1,CBLL1,Ccl2,CCL28,CCN2,CCR3,CCR6,CD151,CD34,CD44,CD81,CDH13,CDKN1A,CHI3L1,COL13A1,COL8A2,CSF2RB,CSNK1A1,CTSB,CXCL10,CXCL12,CXCL2,CXCL6,CXCR2,CYSLTR2,EAF2,ECE1,EDNRB,EFNB1,EFNB2,EMC10,ENG,EPAS1,EPHB4,FGF7,FN1,FZD4,GCLM,GJC1,GPC1,GRN,GSN,HIF1A,HMOX1,HOXB5,HPSE,IFI16,IGFBP3,IL1RN,INHBA,INSR,…	139
Cell Death and Survival	survival	Cell survival	7.27e-11	4.92e-09		1.672		1.213	ABCB1,AKT3,AMIGO2,ANGPT1,APLN,AURKAIP1,BBC3,BHLHE40,CALR,CARD10,CAV1,CBR1,CCAR1,CCN2,CD151,CD4,CD44,CD80,CD81,CD86,CDC40,CDC7,CDH13,CDKN1A,CFH,CHI3L1,CLN3,COMMD3-BMI1,CRK,CSF2RB,CSNK1A1,CTLA4,CTSB,CTSD,CXCL10,CXCL12,CXCL17,CXCL2,CXCL3,Cxcl9,DCLRE1C,DHCR24,DNAJB6,DNASE1L3,EFNB1,EFNB2,ENG,EPAS1,EPHB4,FAIM2,FASN,FCER1G,FGF7,FN1,FOXP3,GALNT3,GHR,GPC1,GPNMB,GRB2,HBZ,HIF1A,HMOX1,HPSE,HSF2,IFIH1,IGFBP3,…	151
Cancer,Organismal Injury and Abnormalities	breast or pancreatic cancer	Breast or pancreatic cancer	9.49e-15	1.23e-12		1.689		1.691	ABCB1,ABCC4,ABLIM3,ADAM15,ADAMTS15,AHRR,AIM2,AKT3,ALDH1A2,ALDH1L2,ALDH7A1,ALPL,AMPH,ANGPT1,ANPEP,APLNR,APTX,AQP1,AREL1,ARHGEF15,ARMCX2,ARSB,ASF1B,ASH1L,ATP11A,BEND6,BHLHE40,BRWD1,BTBD11,C17orf75,C3AR1,C3orf70,CABIN1,CACNA1E,CACNA2D4,CADPS2,CAV1,Ccl2,CCN2,CCR6,CD109,CD300LG,CD34,CD4,CD44,CD68,CD80,CDC7,CDH11,CDKN1A,CEBPZ,CELSR1,CENPN,CFH,CHI3L1,CHRNB1,CMKLR1,COL12A1,COL23A1,COL6A1,COL6A2,COL8A2,CO…	366
Cancer,Organismal Injury and Abnormalities	malignant genitourinary solid tumor	Malignant genitourinary solid tumor	9.43e-25	3.44e-22		1.735		1.732	ABCB1,ABCC4,ABLIM3,ACY1,ADAM15,ADAMTS15,ADRB3,AGTR1,AHCTF1,AHRR,AIM2,AKR1E2,AKT3,ALDH18A1,ALDH1A2,ALDH1L2,ALDH7A1,ALPL,AMIGO2,AMPH,ANGPT1,ANKRD26,ANKS1A,ANPEP,APOBEC1,APTX,AQP1,ARHGAP21,ARHGAP28,ARHGAP29,ARHGEF15,ARMCX2,ARNTL2,ARSB,ASF1B,ASH1L,ATP11A,ATP2A3,ATP6V0E2,AUTS2,B3GALNT2,BASP1,BBS5,BEND6,BHLHE40,BIRC3,BMPER,BRWD1,BTBD11,C17orf75,C1QC,C3AR1,C3orf70,C6,CABIN1,CACNA1E,CACNA2D4,CADPS2,CALCR…	557
Cancer,Organismal Injury and Abnormalities	cancer	Cancer of secretory structure	2.01e-41	4.52e-38		1.958		1.925	AARD,ABCB1,ABCC4,ACY1,ADAM15,ADAMTS15,ADRB3,AGTR1,AHCTF1,AHRR,AIM2,AKT3,ALDH18A1,ALDH1A2,ALDH1L2,ALDH7A1,ALPL,AMPH,ANGPT1,ANGPTL4,ANKH,ANKRD26,ANKS1A,ANPEP,APLNR,APOBEC1,APTX,AQP1,AREL1,ARHGAP21,ARHGAP28,ARHGAP29,ARHGEF15,ARL2BP,ARMCX2,ARNTL2,ARSA,ARSB,ASH1L,ATP11A,ATP2A3,ATP6V0E2,AURKAIP1,AUTS2,B3GALNT2,BASP1,BBC3,BBS5,BEND6,BEST1,BHLHE40,BIRC3,BMPER,BRWD1,BTBD11,C16orf74,C2orf76,C3AR1,C6,C6orf1…	714
Cell Morphology,Cellular Assembly and Organization,Cellular Function and Maintenance	formation	Formation of cellular protrusions	4.88e-08	1.79e-06		1.997		1.696	ABCC4,ABLIM3,ACKR1,ANGPT1,ANGPTL4,ANPEP,AQP1,AUTS2,BASP1,BBS5,CAPG,CAV1,CCN2,CD44,CD81,CDH13,CDKN1A,CELSR1,CNTN4,CRK,CSRP1,CTLA4,CXCL10,CXCL12,CXCR2,DCLK1,DOCK10,EFNB1,EFNB2,ENG,FASN,FCGR2B,FGF7,FN1,GAP43,GAS7,GDPD5,GRN,GSN,IFT43,INHBA,INSR,ITGA1,KDR,KIF2A,LAMB1,LASP1,LCN2,LRP12,MAPT,MAST3,MFN2,MICALL1,MPRIP,MYO5A,NDN,NFIB,NKX2-8,NUAK1,PDGFB,PDGFRA,PIBF1,PLCG2,PRKAA2,PRKCE,PRKG1,PRUNE2,Ptprd,PTPR…	93
Cardiovascular System Development and Function,Cellular Development,Cellular Function and Maintenance,Cellular Growth and Proliferation,Organismal Development,Tissue Development	proliferation	Proliferation of endothelial cells	6.18e-13	5.58e-11	Increased	2.04		1.928	ADAM15,AKT3,ALDH1A2,ANGPT1,ANGPTL4,APLN,BMPER,CALR,CAV1,CBLL1,Ccl2,CCR3,CD34,CD44,CDH13,CDKN1A,COL8A2,CSNK1A1,CTSB,CXCL10,CXCL12,CXCR2,EDNRB,EFNB2,EMC10,ENG,EPHB4,FN1,GPC1,GRN,HIF1A,HMOX1,HOXB5,IL1RN,INHBA,ITGA1,KDR,LRG1,MYOF,NR2F2,PDGFB,PDGFRA,PRKCE,PTGIR,SEMA3F,SEMA6A,SERPINA3,SPP1,STAT5A,TEK,THY1,TNF,WNT2,XIAP	54
Cell-To-Cell Signaling and Interaction	attachment	Attachment of cells	1.64e-07	5.23e-06	Increased	2.172		2.01	ADAM15,ANGPT1,CALR,CCN2,CD44,CDH13,CRK,CSF2RB,CTSZ,CXCL12,EFNB1,ENG,FN1,ITGA1,LGALS3,OLR1,POSTN,SPP1,STARD13,TEK,THY1,TNF,VWF	23
Cell Morphology,Tissue Development	tubulation	Tubulation of cells	1.68e-09	8.7e-08	Increased	2.301		2.125	ADAM15,AMIGO2,ANGPT1,ANGPTL4,ARHGEF15,CAV1,CD44,CD81,CHI3L1,CSF2RB,CXCL10,CXCL12,EDNRB,EFNB2,ENG,IGFBP3,KDR,MAP2K6,MMP12,OLR1,ORAI1,PDGFB,RAP1B,S1PR1,STARD13,STAT5A,TEK,THY1,TNF	29
Embryonic Development,Organ Development,Organismal Development,Renal and Urological System Development and Function,Tissue Development	formation	Formation of kidney	1.55e-09	8.04e-08	Increased	2.317		2.187	AGTR1,ALDH1A2,AQP1,ARSB,CAV1,CD44,CDKN1A,CRK,CXCR2,EFEMP1,EPAS1,FCER1G,FCGR2B,FGF7,GHR,GRB2,GSTK1,HIF1A,IDS,INSR,ITGA1,ITGA8,KDR,LCN2,LGALS3,LRRC8A,MAFB,MMP17,MPV17,NID1,PDGFB,PKD1,PRKCE,RANBP1,RARB,RRAS2,RRM2B,TCF21,TWSG1,ZNF521	40
Tissue Development	tubulation	Tubulation of epithelial tissue	7.78e-08	2.72e-06	Increased	2.434		2.278	ADAM15,AMIGO2,ANGPT1,ANGPTL4,ARHGEF15,CAV1,CD44,CD81,CXCL10,CXCL12,EDNRB,EFNB2,ENG,IGFBP3,KDR,MAP2K6,MMP12,OLR1,PDGFB,STARD13,STAT5A,TEK,THY1	23
Cardiovascular System Development and Function,Cell Morphology,Cellular Development,Organismal Development,Tissue Development	tubulation	Tubulation of endothelial cells	1.4e-07	4.52e-06	Increased	2.434		2.279	ADAM15,AMIGO2,ANGPT1,ANGPTL4,ARHGEF15,CAV1,CD44,CD81,CXCL10,CXCL12,EDNRB,EFNB2,ENG,IGFBP3,KDR,MMP12,OLR1,PDGFB,STARD13,STAT5A,TEK,THY1	22
Organismal Development	size	Size of body	2.81e-13	2.68e-11	Increased	2.461		1.818	ADRB3,AGTR1,AKT3,ALDH1A2,ALPL,ANGPTL4,ANKRD26,APLNR,AQP1,ARSB,BMPER,CADPS2,CAV1,Ccl2,CD81,CDKN1A,COL12A1,COMMD3-BMI1,CPE,CTSD,CTSK,CXCR2,DKK2,DNMT3A,EDNRB,EFEMP1,EGR2,FAM20C,FCER1G,FCGR2B,FGFR4,FMO5,FMOD,FOXP3,G0S2,GAP43,GHR,GRIA1,HMOX1,HSD11B1,IDS,IGFBP3,IL1RN,INSR,KDM5A,LAMA4,LASP1,LEPR,LGMN,LRRC8A,Marcks,MEOX2,MRAP2,MTMR2,MYOF,NPR3,NQO1,NR2F2,ORAI1,PIM2,PKDCC,PLCB1,PLCG2,PLP1,PLVAP,POSTN,PPM1D…	99
Cardiovascular System Development and Function,Cellular Movement	migration	Migration of endothelial cells	1.57e-07	5.05e-06	Increased	2.516		2.319	ADAM15,AKT3,ANGPT1,ANGPTL4,CALR,CAV1,CCN2,CD151,CD44,CD81,CDH13,CRK,CXCL12,CXCR2,EFNB2,EMC10,ENG,EPHB4,FN1,GPC1,GRN,HIF1A,HPSE,IGFBP3,KDR,MAP2K6,MEOX2,NOSTRIN,OLR1,PDGFB,PDGFRA,PRKCE,PRKG1,RECK,S1PR1,SLIT3,SPP1,STARD13,STAT5A,TEK,THBD,THY1,TNF,VAV3,XIAP	45
Cardiovascular System Development and Function,Cellular Movement	cell movement	Cell movement of endothelial cells	3.26e-10	1.94e-08	Increased	2.661		2.452	ADAM15,AKT3,ANGPT1,ANGPTL4,ANPEP,CALR,CAV1,CCN2,CCR3,CD151,CD44,CD81,CDH13,CRK,CXCL12,CXCR2,EFNB1,EFNB2,EMC10,ENG,EPHB4,FN1,GPC1,GRN,HIF1A,HPSE,IGFBP3,KDR,LGALS3,MAP2K6,MEOX2,NOSTRIN,NPTX1,OLR1,PDGFB,PDGFRA,PRKCE,PRKG1,RAPGEF3,RECK,S100A4,S1PR1,SEMA3F,SLIT3,SPP1,STARD13,STAT5A,TEK,THBD,THY1,TNF,VAV3,VWF,XIAP	54
Cellular Assembly and Organization,Cellular Function and Maintenance	organization	Organization of cytoskeleton	7.47e-08	2.63e-06	Increased	2.907		2.612	ABCC4,ABLIM3,ACKR1,ANGPT1,ANGPTL4,ANPEP,AQP1,ARSA,ARSB,AUTS2,BASP1,BBS5,BRWD1,CALR,CAPG,CAV1,CCN2,CD44,CD81,CDH13,CDKN1A,CELSR1,CLN3,CNTN4,CRK,CSNK1A1,CSRP1,CTLA4,CTSV,CXCL10,CXCL12,CXCR2,DCLK1,DNAJB6,DOCK10,DYNC1LI2,EFNB1,EFNB2,ENG,FASN,FCGR2B,FGF7,FN1,GAP43,GAS2L3,GAS7,GDPD5,GHR,GPM6B,GPSM2,GRN,GSN,IFT43,INHBA,INSR,ITGA1,ITGA8,ITK,KDR,KIF2A,LAMB1,LASP1,LCN2,LRP12,MAP2K6,MAP4,MAPT,MAST3,MFN2,MIC…	130
Cellular Assembly and Organization,Cellular Function and Maintenance	organization	Organization of cytoplasm	8.55e-08	2.94e-06	Increased	2.907		2.611	ABCC4,ABLIM3,ACKR1,ANGPT1,ANGPTL4,ANPEP,AQP1,ARHGAP21,ARSA,ARSB,AUTS2,BASP1,BBS5,BRWD1,CALR,CAPG,CAV1,CCN2,CD44,CD81,CDH13,CDKN1A,CELSR1,CLN3,CNTN4,CRK,CSNK1A1,CSRP1,CTLA4,CTSV,CXCL10,CXCL12,CXCR2,DCLK1,DNAJB6,DOCK10,DYNC1LI2,EFNB1,EFNB2,ENG,EPAS1,FASN,FCGR2B,FGF7,FLCN,FN1,GAP43,GAS2L3,GAS7,GBF1,GDPD5,GHR,GPM6B,GPSM2,GRN,GSN,HEXB,IFT43,INHBA,INSR,ITGA1,ITGA8,ITK,KDR,KIF2A,LAMB1,LASP1,LCN2,LRP12,M…	140
Cancer,Organismal Injury and Abnormalities	head and neck cancer	Head and neck cancer	1.74e-38	2.12e-35					AARD,ABCB1,ABCC4,ABLIM3,ACY1,ADAM15,ADAMTS15,ADRB3,AGTR1,AHCTF1,AHRR,AKT3,ALDH18A1,ALDH1A2,ALDH1L2,ALDH7A1,AMPH,ANGPT1,ANGPTL4,ANKH,ANKRD26,ANKS1A,ANPEP,APOBEC1,APTX,AQP1,AREL1,ARHGAP21,ARHGAP28,ARHGAP29,ARHGEF15,ARL2BP,ARMCX2,ARNTL2,ARSA,ARSB,ASH1L,ATP11A,ATP2A3,ATP6V0E2,AURKAIP1,AUTS2,B3GALNT2,BASP1,BBC3,BBS5,BEST1,BIRC3,BMPER,BRWD1,BTBD11,BTBD18,C16orf74,C2orf76,C6,C6orf106,CABIN1,CACNA1E,CACN…	684
Cancer,Organismal Injury and Abnormalities	head and neck carcinoma	Head and neck carcinoma	5.73e-38	6e-35					AARD,ABCB1,ABCC4,ABLIM3,ACY1,ADAM15,ADAMTS15,ADRB3,AGTR1,AHCTF1,AHRR,AKT3,ALDH18A1,ALDH1A2,ALDH1L2,ALDH7A1,AMPH,ANGPT1,ANGPTL4,ANKH,ANKRD26,ANKS1A,ANPEP,APOBEC1,APTX,AQP1,AREL1,ARHGAP21,ARHGAP28,ARHGAP29,ARHGEF15,ARL2BP,ARMCX2,ARNTL2,ARSA,ARSB,ASH1L,ATP11A,ATP2A3,ATP6V0E2,AURKAIP1,AUTS2,B3GALNT2,BASP1,BBC3,BBS5,BEST1,BIRC3,BMPER,BRWD1,BTBD11,BTBD18,C16orf74,C2orf76,C6,C6orf106,CABIN1,CACNA1E,CACN…	680
Cancer,Organismal Injury and Abnormalities	abdominal adenocarcinoma	Abdominal adenocarcinoma	4.67e-37	4.58e-34					ABCB1,ABCC4,ABLIM3,ACY1,ADAM15,ADAMTS15,ADRB3,AGTR1,AHCTF1,AHRR,AIM2,AKT3,ALDH18A1,ALDH1A2,ALDH1L2,ALDH7A1,ALPL,AMIGO2,AMPH,ANGPT1,ANGPTL4,ANKRD26,ANKS1A,ANPEP,APLNR,APOBEC1,APTX,AQP1,AREL1,ARHGAP21,ARHGAP28,ARHGAP29,ARHGEF15,ARL4D,ARMCX2,ARNTL2,ARSA,ARSB,ARSJ,ASH1L,ATP11A,ATP2A3,ATP6V0D2,AUTS2,B3GALNT2,BASP1,BBS5,BEND6,BEST1,BHLHE40,BIRC3,BMPER,BRWD1,BTBD11,BTBD18,C17orf75,C1QC,C2orf76,C3AR1,C3o…	710
Cancer,Gastrointestinal Disease,Organismal Injury and Abnormalities	gastrointestinal carcinoma	Gastrointestinal carcinoma	4.69e-36	3.88e-33					ABCB1,ABCC4,ABLIM3,ACY1,ADAM15,ADAMTS15,AGTR1,AHCTF1,AHRR,AIM2,AKT3,ALDH18A1,ALDH1A2,ALDH1L2,ALPL,AMIGO2,AMPH,ANGPT1,ANGPTL4,ANKRD26,ANKS1A,ANPEP,APLNR,APOBEC1,APTX,AQP1,AREL1,ARHGAP21,ARHGAP28,ARHGEF15,ARL4D,ARMCX2,ARNTL2,ARSA,ARSJ,ASH1L,ATP11A,ATP2A3,ATP6V0D2,AUTS2,B3GALNT2,BASP1,BEND6,BEST1,BHLHE40,BIRC3,BMPER,BRWD1,BTBD11,BTBD18,C17orf75,C1QC,C2orf76,C3AR1,C3orf70,C6,CABIN1,CACNA1E,CACNA2D4,C…	663
Cancer,Organismal Injury and Abnormalities	neck neoplasm	Neck neoplasm	1.01e-35	7.56e-33					AARD,ABCB1,ABCC4,ABLIM3,ACY1,ADAM15,ADAMTS15,ADRB3,AHCTF1,AHRR,AKT3,ALDH18A1,ALDH1A2,ALDH1L2,ALDH7A1,AMPH,ANGPT1,ANGPTL4,ANKH,ANKRD26,ANKS1A,ANPEP,APOBEC1,APTX,AQP1,AREL1,ARHGAP21,ARHGAP28,ARHGAP29,ARHGEF15,ARL2BP,ARMCX2,ARNTL2,ARSA,ARSB,ASH1L,ATP11A,ATP2A3,ATP6V0E2,AURKAIP1,AUTS2,B3GALNT2,BASP1,BBC3,BBS5,BEST1,BIRC3,BMPER,BRWD1,BTBD11,C16orf74,C2orf76,C6,C6orf106,CABIN1,CACNA1E,CACNA2D4,CADPS2,C…	657
Cancer,Gastrointestinal Disease,Organismal Injury and Abnormalities	gastrointestinal adenocarcinoma	Gastrointestinal adenocarcinoma	1.63e-34	9.82e-32					ABCB1,ABCC4,ABLIM3,ACY1,ADAM15,ADAMTS15,AGTR1,AHCTF1,AHRR,AIM2,AKT3,ALDH18A1,ALDH1A2,ALDH1L2,ALPL,AMIGO2,AMPH,ANGPT1,ANGPTL4,ANKRD26,ANKS1A,ANPEP,APLNR,APOBEC1,APTX,AQP1,AREL1,ARHGAP21,ARHGAP28,ARHGEF15,ARL4D,ARMCX2,ARNTL2,ARSA,ARSJ,ASH1L,ATP11A,ATP2A3,ATP6V0D2,AUTS2,B3GALNT2,BASP1,BEND6,BEST1,BHLHE40,BIRC3,BMPER,BRWD1,BTBD11,BTBD18,C17orf75,C1QC,C2orf76,C3orf70,C6,CABIN1,CACNA1E,CACNA2D4,CADPS2,…	644
Cancer,Endocrine System Disorders,Organismal Injury and Abnormalities	thyroid cancer	Thyroid cancer	6.17e-34	3.59e-31					AARD,ABCB1,ABCC4,ACY1,ADAM15,ADAMTS15,ADRB3,AHCTF1,AHRR,AKT3,ALDH18A1,ALDH1A2,ALDH1L2,ALDH7A1,AMPH,ANGPT1,ANGPTL4,ANKH,ANKRD26,ANKS1A,ANPEP,APOBEC1,APTX,AQP1,AREL1,ARHGAP21,ARHGAP28,ARHGAP29,ARHGEF15,ARL2BP,ARMCX2,ARNTL2,ARSA,ARSB,ASH1L,ATP11A,ATP2A3,ATP6V0E2,AURKAIP1,AUTS2,B3GALNT2,BASP1,BBC3,BBS5,BEST1,BIRC3,BMPER,BRWD1,BTBD11,C16orf74,C2orf76,C6,C6orf106,CABIN1,CACNA1E,CACNA2D4,CADPS2,CALCRL,C…	647
Cancer,Endocrine System Disorders,Organismal Injury and Abnormalities	epithelial thyroid cancer	Thyroid carcinoma	9.12e-34	5.11e-31					AARD,ABCB1,ABCC4,ACY1,ADAM15,ADAMTS15,ADRB3,AHCTF1,AHRR,AKT3,ALDH18A1,ALDH1A2,ALDH1L2,ALDH7A1,AMPH,ANGPT1,ANGPTL4,ANKH,ANKRD26,ANKS1A,ANPEP,APOBEC1,APTX,AQP1,AREL1,ARHGAP21,ARHGAP28,ARHGAP29,ARHGEF15,ARL2BP,ARMCX2,ARNTL2,ARSA,ARSB,ASH1L,ATP11A,ATP2A3,ATP6V0E2,AURKAIP1,AUTS2,B3GALNT2,BASP1,BBC3,BBS5,BEST1,BIRC3,BMPER,BRWD1,BTBD11,C16orf74,C2orf76,C6,C6orf106,CABIN1,CACNA1E,CACNA2D4,CADPS2,CALCRL,C…	646
Cancer,Endocrine System Disorders,Organismal Injury and Abnormalities	endocrine cancer	Endocrine cancer	1.34e-33	7.28e-31					AARD,ABCB1,ABCC4,ACY1,ADAM15,ADAMTS15,ADRB3,AGTR1,AHCTF1,AHRR,AKT3,ALDH18A1,ALDH1A2,ALDH1L2,ALDH7A1,AMPH,ANGPT1,ANGPTL4,ANKH,ANKRD26,ANKS1A,ANPEP,APOBEC1,APTX,AQP1,AREL1,ARHGAP21,ARHGAP28,ARHGAP29,ARHGEF15,ARL2BP,ARMCX2,ARNTL2,ARSA,ARSB,ASH1L,ATP11A,ATP2A3,ATP6V0E2,AURKAIP1,AUTS2,B3GALNT2,BASP1,BBC3,BBS5,BEST1,BIRC3,BMPER,BRWD1,BTBD11,C16orf74,C2orf76,C6,C6orf106,CABIN1,CACNA1E,CACNA2D4,CADPS2,CA…	648
Cancer,Gastrointestinal Disease,Organismal Injury and Abnormalities	large intestine carcinoma	Large intestine carcinoma	1.44e-32	6.86e-30					ABCB1,ABCC4,ABLIM3,ACY1,ADAM15,ADAMTS15,AGTR1,AHCTF1,AHRR,AIM2,AKT3,ALDH18A1,ALDH1A2,ALDH1L2,ALPL,AMIGO2,ANGPT1,ANGPTL4,ANKRD26,ANKS1A,ANPEP,APLNR,APOBEC1,APTX,AQP1,AREL1,ARHGAP21,ARHGAP28,ARHGEF15,ARL4D,ARMCX2,ARNTL2,ARSA,ARSJ,ASH1L,ATP11A,ATP2A3,ATP6V0D2,AUTS2,B3GALNT2,BASP1,BEND6,BEST1,BHLHE40,BIRC3,BMPER,BRWD1,BTBD11,BTBD18,C17orf75,C1QC,C2orf76,C3AR1,C3orf70,C6,CABIN1,CACNA1E,CACNA2D4,CADPS2…	632
Cancer,Gastrointestinal Disease,Organismal Injury and Abnormalities	large intestine adenocarcinoma	Large intestine adenocarcinoma	1.55e-32	7.17e-30					ABCB1,ABCC4,ABLIM3,ACY1,ADAM15,ADAMTS15,AGTR1,AHCTF1,AHRR,AIM2,AKT3,ALDH18A1,ALDH1A2,ALDH1L2,ALPL,AMIGO2,ANGPT1,ANGPTL4,ANKRD26,ANKS1A,ANPEP,APLNR,APOBEC1,APTX,AQP1,AREL1,ARHGAP21,ARHGAP28,ARHGEF15,ARL4D,ARMCX2,ARNTL2,ARSA,ARSJ,ASH1L,ATP11A,ATP2A3,ATP6V0D2,AUTS2,B3GALNT2,BASP1,BEND6,BEST1,BHLHE40,BIRC3,BMPER,BRWD1,BTBD11,BTBD18,C17orf75,C1QC,C2orf76,C3orf70,C6,CABIN1,CACNA1E,CACNA2D4,CADPS2,CALCR…	629
Cancer,Organismal Injury and Abnormalities	genitourinary adenocarcinoma	Genitourinary adenocarcinoma	1.94e-21	5e-19					ABCB1,ABCC4,ABLIM3,ACY1,ADAMTS15,ADRB3,AHCTF1,AHRR,AKT3,ALDH18A1,ALDH1A2,ALDH1L2,ALDH7A1,AMPH,ANGPT1,ANKS1A,ANPEP,APOBEC1,APTX,AQP1,ARHGAP21,ARHGAP28,ARHGAP29,ARHGEF15,ARMCX2,ARNTL2,ARSB,ASH1L,ATP11A,ATP2A3,B3GALNT2,BASP1,BBS5,BEND6,BHLHE40,BMPER,BRWD1,BTBD11,C1QC,C3AR1,C6,CABIN1,CACNA1E,CACNA2D4,CADPS2,CALCRL,CARD10,CARM1,CBLL1,CCAR1,CCN2,CCR3,CCR6,CD109,CD34,CD44,CD68,CD80,CD86,CDC7,CDH11,CDH13…	444
Cancer,Dermatological Diseases and Conditions,Organismal Injury and Abnormalities	cutaneous melanoma	Cutaneous melanoma	1.53e-19	3.63e-17					ABCB1,ABCC4,ABLIM3,ADAM15,ADAMTS15,ADRB3,AGTR1,AHCTF1,AKT3,ALDH1A2,ALDH1L2,ALDH7A1,ALPL,AMIGO2,AMPH,ANGPT1,ANKH,ANKRD26,ANKS1A,ANPEP,APLNR,APOBEC1,AQP1,ARHGAP21,ARHGAP28,ARHGAP29,ARHGEF15,ARNTL2,ARSJ,ASH1L,ATP11A,ATP2A3,ATP6V0D2,ATP6V0E2,AUTS2,B3GALNT2,BASP1,BIRC3,BMPER,BRWD1,BTBD11,C17orf75,C1QC,C3AR1,C6,C6orf106,CACNA1E,CACNA2D4,CADPS2,CALCRL,CARD10,CARM1,CBLL1,CCAR1,CCM2L,CCN2,CCR3,CCR6,CD109,…	467
Organismal Development	abnormal morphology	Abnormal morphology of body cavity	3.94e-19	8.71e-17					ABCB1,ABCC4,ADAM15,ADRB3,AGTR1,AIM2,ALDH1A2,ALPL,ANGPT1,ANGPTL4,APLN,APLNR,ARSB,ATP2A3,BBC3,BIRC3,C3AR1,CABIN1,CADPS2,CALCRL,CALR,CARM1,CAV1,Ccl2,CCN2,CCR6,CD4,CD44,CD80,CD81,CD86,CDKN1A,CLN3,CMKLR1,COMMD3-BMI1,CREB3L2,CRK,CSF2RB,CTLA4,CTSB,CTSD,CTSK,CTSV,CXCL12,CXCR2,CYP1A1,DACH1,DCLRE1C,DNAJB6,EAF2,ECE1,EDNRB,EFEMP1,EFNB2,EPAS1,FASN,FCER1G,FCGR2B,FGFR4,FLRT2,FMOD,FN1,FOXP3,FRRS1,FZD1,GAS2L3,GHR…	160
Cancer,Organismal Injury and Abnormalities,Reproductive System Disease	development	Development of genital tumor	1.43e-18	2.96e-16					ABCB1,ABCC4,ABLIM3,ACY1,ADRB3,AHCTF1,AHRR,AKT3,ALDH1A2,ALDH1L2,ALDH7A1,AMPH,ANGPT1,ANKRD26,ANKS1A,ANPEP,APTX,AQP1,ARHGAP21,ARHGAP29,ARHGEF15,ARL4D,ARMCX2,ARNTL2,ASH1L,ATP2A3,ATP6V0E2,BBS5,BMPER,BRWD1,BTBD11,C1QC,C3AR1,C3orf70,C6,CABIN1,CACNA1E,CADPS2,CALCRL,CARD10,CAV1,CBLL1,CCAR1,CCN2,CCR6,CD109,CD44,CD68,CDC7,CDH11,CDH13,CDKN1A,CEBPZ,CELSR1,CENPN,CFH,CHRDL1,CHRNB1,CLEC14A,CMKLR1,CNTN4,COL12A1,C…	347
Organismal Development	morphology	Morphology of body cavity	2.02e-18	4.12e-16					ABCB1,ABCC4,Acp5,ADAM15,ADRB3,AGTR1,AIM2,AKT3,ALDH1A2,ALPL,ANGPT1,ANGPTL4,APLN,APLNR,ARSB,ATP2A3,BBC3,BIRC3,C3AR1,CABIN1,CADPS2,CALCRL,CALR,CARM1,CAV1,Ccl2,CCN2,CCR6,CD4,CD44,CD80,CD81,CD86,CDH11,CDKN1A,CLN3,CMKLR1,COMMD3-BMI1,CREB3L2,CRK,CSF2RB,CTLA4,CTSB,CTSD,CTSK,CTSV,CXCL12,CXCR2,CYP1A1,DACH1,DCLRE1C,DNAJB6,EAF2,ECE1,EDNRB,EFEMP1,EFNB1,EFNB2,EPAS1,FASN,FCER1G,FCGR2B,FGF7,FGFR4,FLRT2,FMOD,FN1,…	174
Cancer,Organismal Injury and Abnormalities,Reproductive System Disease	female genital tract cancer	Female genital tract cancer	1.03e-17	2.03e-15					ABCB1,ABCC4,ABLIM3,ACY1,AHCTF1,AHRR,AKT3,ALDH1A2,ALDH1L2,ALDH7A1,AMPH,ANGPT1,ANKRD26,ANKS1A,ANPEP,APTX,AQP1,ARHGAP21,ARHGAP29,ARHGEF15,ARMCX2,ARNTL2,ASH1L,ATP2A3,ATP6V0E2,BBS5,BMPER,BRWD1,BTBD11,C1QC,C3AR1,C3orf70,C6,CABIN1,CACNA1E,CADPS2,CARD10,CAV1,CBLL1,CCAR1,CCN2,CCR6,CD109,CD44,CD68,CDC7,CDH11,CDH13,CDKN1A,CEBPZ,CELSR1,CENPN,CFH,CHI3L1,CHRDL1,CHRNB1,CLEC14A,CMKLR1,CNTN4,COL12A1,COL13A1,COL23…	345
Organismal Development,Organismal Injury and Abnormalities	abnormal morphology	Abnormal morphology of thoracic cavity	1.29e-15	1.92e-13					ABCC4,ADAM15,ADRB3,AGTR1,ALDH1A2,ALPL,ANGPT1,APLN,APLNR,ARSB,ATP2A3,BIRC3,CABIN1,CALCRL,CALR,CARM1,CAV1,Ccl2,CCN2,CD4,CD81,CDKN1A,CMKLR1,COMMD3-BMI1,CREB3L2,CRK,CSF2RB,CTLA4,CTSB,CTSD,CTSK,CTSV,CXCL12,CYP1A1,DCLRE1C,DNAJB6,EAF2,ECE1,EFNB2,EPAS1,FASN,FGFR4,FLRT2,FMOD,FN1,FOXP3,FRRS1,GAS2L3,GPX3,GRB2,GSN,HIF1A,HMOX1,HSD11B1,IKBKE,IL1RN,IL7R,INHBA,INSR,ITGA8,ITK,KAT6A,KCTD10,LAMA4,LASP1,LATS2,LEPR,L…	109
Cancer,Gastrointestinal Disease,Organismal Injury and Abnormalities	upper gastrointestinal tract tumor	Upper gastrointestinal tract tumor	2.06e-15	2.91e-13					ABCB1,ABCC4,ADAM15,AGTR1,AHRR,AIM2,AKT3,ALDH1L2,AMPH,ANGPT1,ANKRD26,ANPEP,AREL1,ARHGAP28,ARSA,ARSJ,ASH1L,AUTS2,BTBD11,BTBD18,C1QC,C6,CABIN1,CACNA1E,CARD10,CAV1,CBLL1,CCAR1,CCM2L,CCN2,CD109,CD200R1L,CD4,CD44,CDC7,CDCA2,CDH11,CDH13,CDKN1A,CFH,CHI3L1,CHMP7,CNTN4,COIL,COL12A1,COL6A2,COL8A2,CPE,CPED1,CRK,CRTC1,CSNK1A1,CSTB,CTLA4,CXCL10,CXCL12,CXCL2,CXCL3,CXCR2,CYP1A1,DDHD1,DDX47,DENND3,DNMT3A,DOCK10,D…	253
Cancer,Organismal Injury and Abnormalities,Reproductive System Disease	female genital tract adenocarcinoma	Female genital tract adenocarcinoma	2.29e-15	3.21e-13					ABCB1,ABCC4,ABLIM3,ACY1,AHCTF1,AHRR,AKT3,ALDH1A2,ALDH1L2,ALDH7A1,AMPH,ANGPT1,ANKS1A,ANPEP,APTX,AQP1,ARHGAP21,ARHGAP29,ARHGEF15,ARMCX2,ARNTL2,ASH1L,ATP2A3,BBS5,BMPER,BRWD1,BTBD11,C1QC,C3AR1,C6,CABIN1,CACNA1E,CADPS2,CARD10,CBLL1,CCAR1,CCN2,CCR6,CD109,CD44,CD68,CDC7,CDH11,CDH13,CDKN1A,CEBPZ,CELSR1,CENPN,CFH,CHRDL1,CHRNB1,CLEC14A,CMKLR1,CNTN4,COL12A1,COL13A1,COL23A1,COL6A2,CORO2B,CPE,CPED1,CSF2RB,CXC…	292
Cancer,Gastrointestinal Disease,Organismal Injury and Abnormalities	upper gastrointestinal tract cancer	Upper gastrointestinal tract cancer	3.47e-15	4.74e-13					ABCB1,ABCC4,ADAM15,AGTR1,AHRR,AIM2,AKT3,ALDH1L2,AMPH,ANGPT1,ANKRD26,ANPEP,AREL1,ARHGAP28,ARSA,ARSJ,ASH1L,AUTS2,BTBD11,BTBD18,C1QC,C6,CABIN1,CACNA1E,CARD10,CAV1,CBLL1,CCAR1,CCM2L,CCN2,CD109,CD200R1L,CD4,CD44,CDC7,CDCA2,CDH11,CDH13,CDKN1A,CFH,CHI3L1,CHMP7,CNTN4,COIL,COL12A1,COL6A2,COL8A2,CPE,CPED1,CRK,CRTC1,CSNK1A1,CSTB,CTLA4,CXCL10,CXCL12,CXCL2,CXCL3,CXCR2,CYP1A1,DDHD1,DDX47,DENND3,DNMT3A,DOCK10,D…	251
Cancer,Gastrointestinal Disease,Organismal Injury and Abnormalities	colorectal adenocarcinoma	Colorectal adenocarcinoma	9.22e-15	1.22e-12					ABCB1,ABCC4,ABLIM3,ADAMTS15,AHRR,AIM2,AKT3,ALDH1L2,ALPL,AMIGO2,ANGPT1,ANGPTL4,ANKRD26,ANKS1A,ANPEP,APOBEC1,APTX,AQP1,AREL1,ARHGAP21,ARHGEF15,ARMCX2,ARNTL2,ARSJ,ASH1L,ATP11A,ATP2A3,AUTS2,BHLHE40,BRWD1,BTBD11,C2orf76,CABIN1,CACNA1E,CACNA2D4,CARD10,CARM1,CAV1,CD200R1L,CD300LG,CD4,CD44,CD86,CDC7,CDH13,CEBPZ,CELSR1,CENPN,CFH,CHIA,CHST13,CLEC14A,CNTN4,COIL,COL12A1,COL6A1,COPS8,CORO2B,CPED1,CRTC1,CSF2RB…	338
Cancer,Gastrointestinal Disease,Organismal Injury and Abnormalities	upper gastrointestinal carcinoma	Upper gastrointestinal carcinoma	1.72e-14	2.09e-12					ABCB1,ABCC4,AGTR1,AHRR,AIM2,AKT3,ALDH1L2,AMPH,ANKRD26,ANPEP,AREL1,ARHGAP28,ARSA,ARSJ,ASH1L,AUTS2,BTBD11,BTBD18,C1QC,C6,CABIN1,CACNA1E,CARD10,CAV1,CCAR1,CCM2L,CCN2,CD109,CD200R1L,CD4,CD44,CDC7,CDCA2,CDH11,CDH13,CFH,CHI3L1,CHMP7,CNTN4,COIL,COL12A1,COL6A2,COL8A2,CPE,CPED1,CRK,CRTC1,CSNK1A1,CTLA4,CXCL10,CXCL12,CXCL2,CXCL3,CXCR2,CYP1A1,DDHD1,DDX47,DENND3,DNMT3A,DOCK10,DOCK3,EDNRB,EGR2,EHF,EML5,ENG,FAM…	239
Cancer,Gastrointestinal Disease,Organismal Injury and Abnormalities	colon carcinoma	Colon carcinoma	1.82e-14	2.2e-12					ABCB1,ABCC4,ABLIM3,ADAMTS15,AHRR,AIM2,AKT3,ALDH1L2,ALPL,ANGPT1,ANGPTL4,ANKRD26,ANKS1A,ANPEP,APOBEC1,APTX,AQP1,AREL1,ARHGAP21,ARHGEF15,ARMCX2,ARNTL2,ARSJ,ASH1L,ATP11A,ATP2A3,AUTS2,BHLHE40,BRWD1,BTBD11,C2orf76,C3AR1,CABIN1,CACNA1E,CACNA2D4,CARD10,CARM1,CAV1,CD200R1L,CD300LG,CD4,CD44,CD86,CDC7,CDH13,CEBPZ,CELSR1,CENPN,CFH,CHIA,CHST13,CLEC14A,CNTN4,COIL,COL12A1,COL6A1,COPS8,CORO2B,CRTC1,CSF2RB,CSNK1A…	331
Cancer,Gastrointestinal Disease,Organismal Injury and Abnormalities	colorectal carcinomagenesis	Colorectal carcinoma	2.29e-14	2.73e-12					ABCB1,ABCC4,ABLIM3,ADAMTS15,AHRR,AIM2,AKT3,ALDH1L2,ALPL,AMIGO2,ANGPT1,ANGPTL4,ANKRD26,ANKS1A,ANPEP,APOBEC1,APTX,AQP1,AREL1,ARHGAP21,ARHGEF15,ARMCX2,ARNTL2,ARSJ,ASH1L,ATP11A,ATP2A3,AUTS2,BHLHE40,BRWD1,BTBD11,C2orf76,C3AR1,CABIN1,CACNA1E,CACNA2D4,CARD10,CARM1,CAV1,CD200R1L,CD300LG,CD4,CD44,CD86,CDC7,CDH13,CEBPZ,CELSR1,CENPN,CFH,CHIA,CHST13,CLEC14A,CNTN4,COIL,COL12A1,COL6A1,COPS8,CORO2B,CPED1,CRTC1,…	343
Cardiovascular System Development and Function	morphology	Morphology of cardiovascular system	3.25e-14	3.75e-12					ABCC4,ADAM15,ADRB3,AGTR1,AKT3,ALDH1A2,ANGPT1,APLN,APLNR,ARSB,ATP2A3,BIRC3,BMPER,CABIN1,CALCRL,CALR,CAV1,Ccl2,CCN2,CD151,CD44,CDKN1A,CFH,CMKLR1,COL8A2,COMMD3-BMI1,CRK,CTSB,CTSD,CTSV,CXCL10,CXCL12,DNAJB6,EAF2,ECE1,EDNRB,EFNB2,ENG,EPAS1,FASN,FLRT2,FMOD,FN1,FOXP3,FRRS1,GAS2L3,GCLM,GHR,GJC1,GPX3,GRB2,GSN,HIF1A,HMOX1,IKBKE,IL1RN,INHBA,INSR,KAT6A,KCTD10,LAMA4,LASP1,LATS2,LCN2,LEPR,MAP2K6,MAPK6,Meis1,NCF…	108
Hematological System Development and Function,Lymphoid Tissue Structure and Development,Tissue Morphology	morphology	Morphology of lymphoid tissue	3.36e-14	3.85e-12					ABCC4,Acp5,AIM2,AKT3,ALPL,ANGPT1,ANGPTL4,BBC3,BHLHE40,CALR,CARM1,CCR6,CD4,CD80,CD86,CDKN1A,COMMD3-BMI1,CSF2RB,CTLA4,CTSD,CXCL12,CXCR2,CYP1A1,DCLRE1C,EDNRB,EFEMP1,EFNB1,EFNB2,FCER1G,FCGR2B,FGF7,FOXP3,GHR,GIMAP1-GIMAP5,GSTK1,HMOX1,HPGDS,IDS,IL1RN,IL7R,IRF5,ITK,KAT6A,LCN2,LGMN,LRRC8A,MALT1,MSR1,NLRC5,NLRP12,NQO1,PFKM,PIK3C3,PPM1D,PRKCE,PRKG1,PRSS16,PTGIR,PTPN2,RAMP2,RARB,RGS1,RRM2B,SEMA3F,SIPA1,SOCS…	74
Cancer,Organismal Injury and Abnormalities,Reproductive System Disease	uterine tumor	Uterine tumor	4.21e-14	4.69e-12					ABCB1,ABLIM3,ACY1,ADRB3,AHCTF1,AKT3,ALDH1A2,AMPH,ANKRD26,ANKS1A,AQP1,ARHGAP21,ARHGAP29,ARHGEF15,ARL4D,ARMCX2,ARNTL2,ASH1L,ATP2A3,ATP6V0E2,BBS5,BMPER,BRWD1,BTBD11,C1QC,C3AR1,C3orf70,C6,CABIN1,CACNA1E,CALCRL,CARD10,CAV1,CBLL1,CCAR1,CCN2,CCR6,CD109,CD44,CD68,CDC7,CDH11,CDH13,CEBPZ,CENPN,CFH,CHRDL1,CLEC14A,CNTN4,COL12A1,COL13A1,CPED1,CTSB,CTSV,CXCL10,CXCL12,CXCL2,CXCR2,CYP1A1,CYP2B6,DBF4,DCLK1,DDHD1,…	277
Cancer,Gastrointestinal Disease,Organismal Injury and Abnormalities	colon adenocarcinoma	Colon adenocarcinoma	5.96e-14	6.45e-12					ABCC4,ABLIM3,ADAMTS15,AHRR,AIM2,AKT3,ALDH1L2,ALPL,ANGPT1,ANGPTL4,ANKRD26,ANKS1A,ANPEP,APOBEC1,APTX,AQP1,AREL1,ARHGAP21,ARHGEF15,ARMCX2,ARNTL2,ARSJ,ASH1L,ATP11A,ATP2A3,AUTS2,BHLHE40,BRWD1,BTBD11,C2orf76,CABIN1,CACNA1E,CACNA2D4,CARD10,CARM1,CAV1,CD200R1L,CD300LG,CD4,CD86,CDC7,CDH13,CEBPZ,CELSR1,CENPN,CFH,CHIA,CHST13,CLEC14A,CNTN4,COIL,COL12A1,COL6A1,COPS8,CORO2B,CRTC1,CSF2RB,CSNK1A1,CTLA4,CYSLTR2,C…	325
Connective Tissue Development and Function,Skeletal and Muscular System Development and Function,Tissue Development	morphology	Morphology of bone	1.26e-13	1.26e-11					ACKR1,Acp5,AGTR1,ALPL,ANKH,ARSB,ATP6V0D2,BMPER,CAV1,CCN2,CD44,CD68,CD80,CDKN1A,CMKLR1,COL12A1,COMMD3-BMI1,CREB3L2,CTSK,CTSV,CYP1A1,ECE1,EFEMP1,EFNB1,EFNB2,FAM20C,FCER1G,FMOD,GALNT3,GHR,GPNMB,GSN,HEXB,HIF1A,HOXB5,HYAL2,IDS,IL12B,IL1RN,IL7R,INHBA,INSR,KAT6A,LEPR,LGALS3,Ly6a (includes others),MEOX2,MSR1,NDRG2,NPR3,P2RY13,PDGFB,PDGFRA,PKD1,PKDCC,PLCG2,PLCL1,POSTN,PRKAA2,PTPN2,RARB,S100A4,SCUBE2,SLC6A…	76
Cardiovascular Disease,Cardiovascular System Development and Function	abnormal morphology	Abnormal morphology of cardiovascular system	5.58e-13	5.08e-11					ABCC4,ADAM15,ADRB3,AGTR1,ALDH1A2,ANGPT1,APLN,APLNR,ARSB,ATP2A3,BIRC3,CABIN1,CALCRL,CALR,CAV1,Ccl2,CCN2,CD151,CD44,CDKN1A,CFH,CMKLR1,COL8A2,COMMD3-BMI1,CRK,CTSB,CTSD,CTSV,CXCL10,CXCL12,DNAJB6,EAF2,ECE1,EDNRB,EFNB2,ENG,EPAS1,FASN,FLRT2,FMOD,FN1,FOXP3,FRRS1,GAS2L3,GHR,GPX3,GRB2,GSN,HIF1A,HMOX1,IKBKE,IL1RN,INHBA,INSR,KAT6A,KCTD10,LAMA4,LASP1,LATS2,LEPR,MAP2K6,NCF1,NID1,NKX2-5,NR2F2,PDE5A,PDGFB,PFKM,P…	97
Cancer,Organismal Injury and Abnormalities,Reproductive System Disease	uterine serous papillary cancer	Uterine serous papillary cancer	9.19e-13	8.02e-11					ABCB1,AQP1,CDH11,CDH13,CHRDL1,CXCL12,ECM2,EDNRB,FGF7,FLRT2,GALNT3,GZMA,HEPH,KCNB1,KDR,KRT34,LAMA4,LCN2,LDB2,MEOX2,P2RY14,PDGFRA,PLCL1,PLP1,PRUNE2,PTGIS,RECK,RUNX1T1,SLIT3,SMTN,SOCS2,SPARCL1,STON1,TCF21,TEK,TGFBR3,TPX2,WNT2	38
Cancer,Organismal Injury and Abnormalities,Reproductive System Disease	uterine cancer	Uterine cancer	1.33e-12	1.14e-10					ABCB1,ABLIM3,ACY1,AHCTF1,AKT3,ALDH1A2,AMPH,ANKRD26,ANKS1A,AQP1,ARHGAP21,ARHGAP29,ARHGEF15,ARMCX2,ARNTL2,ASH1L,ATP2A3,ATP6V0E2,BBS5,BMPER,BRWD1,BTBD11,C1QC,C3AR1,C3orf70,C6,CABIN1,CACNA1E,CARD10,CAV1,CBLL1,CCAR1,CCN2,CCR6,CD109,CD44,CD68,CDC7,CDH11,CDH13,CEBPZ,CENPN,CFH,CHRDL1,CLEC14A,CNTN4,COL12A1,COL13A1,CPED1,CTSB,CTSV,CXCL10,CXCL12,CXCL2,CXCR2,CYP1A1,CYP2B6,DBF4,DCLK1,DDHD1,DENND3,DNMT3A,DOCK1…	262
Hematological System Development and Function,Lymphoid Tissue Structure and Development,Organ Morphology,Tissue Morphology	morphology	Morphology of lymphoid organ	2.2e-12	1.81e-10					ABCC4,Acp5,AIM2,AKT3,ALPL,ANGPTL4,BBC3,CALR,CARM1,CD4,CD80,CD86,CDKN1A,COMMD3-BMI1,CSF2RB,CTLA4,CTSD,CXCL12,CXCR2,CYP1A1,DCLRE1C,EDNRB,EFEMP1,EFNB1,EFNB2,FCER1G,FCGR2B,FGF7,FOXP3,GHR,GIMAP1-GIMAP5,GSTK1,HMOX1,HPGDS,IDS,IL1RN,IL7R,IRF5,ITK,KAT6A,LCN2,LGMN,LRRC8A,MALT1,MSR1,NLRC5,NLRP12,NQO1,PFKM,PPM1D,PRKCE,PRKG1,PRSS16,PTGIR,PTPN2,RARB,RRM2B,SIPA1,SOCS3,STAT5A,TCF21,TGFBR3,TNF,TNFRSF11A,ZAP70,ZNF…	66
Cardiovascular System Development and Function,Organ Morphology,Organismal Development	morphology	Morphology of heart	3e-12	2.44e-10					ABCC4,ADAM15,ADRB3,AGTR1,AKT3,ALDH1A2,ANGPT1,APLN,APLNR,ARSB,ATP2A3,BIRC3,CABIN1,CALCRL,CALR,CAV1,Ccl2,CCN2,CDKN1A,CMKLR1,CRK,CTSB,CTSD,CTSV,CXCL12,DNAJB6,EAF2,ECE1,EFNB2,EPAS1,FASN,FLRT2,FMOD,FN1,FOXP3,FRRS1,GAS2L3,GHR,GJC1,GPX3,GRB2,GSN,HIF1A,HMOX1,IKBKE,IL1RN,INHBA,INSR,KAT6A,KCTD10,LAMA4,LASP1,LATS2,LCN2,LEPR,MAP2K6,MAPK6,NCF1,NKX2-5,NR2F2,PDE5A,PDGFB,PFKM,PLCB1,PNKD,POSTN,PRKAA2,PRKCE,PRKG1,…	90
Connective Tissue Development and Function,Skeletal and Muscular System Development and Function,Tissue Development	size	Size of bone	3.12e-12	2.52e-10					Acp5,AGTR1,ALPL,ANKH,ARSB,CAV1,CCN2,CD44,CD68,CREB3L2,CTSK,CTSV,CYP1A1,EFNB1,EFNB2,FAM20C,FCER1G,GALNT3,GHR,GPNMB,HEXB,IDS,IL1RN,IL7R,INSR,LEPR,Ly6a (includes others),MSR1,NPR3,P2RY13,PDGFB,PKD1,PKDCC,PLCG2,PLCL1,POSTN,PRKAA2,PTPN2,S100A4,SCUBE2,SLC6A2,SPP1,STAT5A,TAS1R3,TNF,ZNF521	46
Organismal Development,Organismal Injury and Abnormalities	abnormal morphology	Abnormal morphology of abdomen	3.62e-12	2.9e-10					ABCB1,ABCC4,Acp5,AIM2,ALPL,ANGPTL4,ARSB,BBC3,BMPER,C3AR1,CADPS2,CALR,CAV1,CCR6,CD44,CD80,CD86,CDKN1A,CLN3,COMMD3-BMI1,CREB3L2,CSF2RB,CTLA4,CTSD,CXCR2,CYP1A1,DACH1,DCLRE1C,EAF2,EDNRB,EFEMP1,FAM20C,FCER1G,FCGR2B,FOXP3,FZD1,GHR,GIMAP1-GIMAP5,GRN,GSTK1,HEXB,HMOX1,HSD11B1,IDS,IGFBP3,IL7R,INSR,IRF5,KAT6A,LGALS3,LGMN,LRRC8A,MALT1,MEIS2,MEOX2,MSR1,MTHFD2,NCF1,NKD1,NLRC5,NLRP12,NQO1,NR2F2,PDGFB,PEX11A,PFK…	96
Organismal Development	morphology	Morphology of head	4.56e-12	3.58e-10					AGTR1,AKT3,ALDH1A2,ALPL,ANKH,AQP1,ARSA,ARSB,BMPER,CADPS2,CAV1,Ccl2,CCN2,CCR6,CD81,CDH11,CDKN1A,CFH,CLN3,CMKLR1,COL8A2,COMMD3-BMI1,CREB3L2,CRK,CSTB,Ctla2a/Ctla2b,CTSB,CTSD,CTSK,CTSV,CXCL12,DCLK1,DKK2,DNMT3A,ECE1,EDNRB,EFEMP1,EFNB1,EFNB2,EGR2,FAIM2,FAM20C,FMOD,FOXP3,GAP43,GCLM,GHR,GPM6B,GPSM2,GRN,HEXB,HSD11B1,HSF2,HYAL2,IDS,IL12B,IL1RN,INHBA,ITGA8,KAT6A,KIF2A,LAMA4,LATS2,LEPR,LRAT,LYNX1,MAPT,Marcks…	112
Cellular Function and Maintenance,Hematological System Development and Function	function	Function of myeloid cells	1.06e-11	8.06e-10					AIM2,ANPEP,BIRC3,C3AR1,CAPG,CAV1,Ccl2,CCR3,CCR6,CD81,CLEC6A,CLN3,CSF2RB,CXCL10,CXCL12,CXCR2,FCER1G,FCGR2B,GPR68,GRN,GSN,IL12B,LGALS3,LGMN,MMP12,MSR1,S100A4,SFTPD,SPP1,TLR1,Tlr12,TLR2,TNF,TPCN1,TREM2	35
Cancer,Organismal Injury and Abnormalities,Reproductive System Disease	female genital tract serous carcinoma	Female genital tract serous carcinoma	1.09e-11	8.28e-10					ABCB1,ALDH1A2,AQP1,CDH11,CDH13,CDKN1A,CFH,CHRDL1,COL6A2,CXCL12,DNMT3A,ECM2,EDNRB,FGF7,FLRT2,GALNT3,GINS1,GPX3,GZMA,HEPH,HSD11B1,HYAL2,KCNB1,KDR,KRT34,LAMA4,LCN2,LDB2,MEOX2,MYRF,P2RY14,PDGFRA,PLCL1,PLP1,POSTN,PRUNE2,PRX,PTGIS,RECK,RUNX1T1,SEMA3C,SERPING1,SLIT3,SMTN,SOCS2,SPARCL1,SPP1,STON1,TBX3,TCF21,TEK,TGFBR3,TPX2,VAV3,WNT2	55
Cancer,Organismal Injury and Abnormalities,Reproductive System Disease	endometrium tumor	Endometrium tumor	1.15e-11	8.67e-10					ABCB1,ABLIM3,ACY1,AHCTF1,AKT3,ALDH1A2,AMPH,ANKRD26,ANKS1A,AQP1,ARHGAP21,ARHGAP29,ARHGEF15,ARMCX2,ARNTL2,ASH1L,ATP2A3,BBS5,BMPER,BRWD1,BTBD11,C1QC,C3AR1,C6,CABIN1,CACNA1E,CARD10,CAV1,CBLL1,CCAR1,CCN2,CCR6,CD109,CD44,CD68,CDC7,CDH11,CDH13,CEBPZ,CENPN,CFH,CHRDL1,CLEC14A,CNTN4,COL12A1,COL13A1,CPED1,CXCL10,CXCL12,CXCL2,CXCR2,CYP1A1,CYP2B6,DBF4,DCLK1,DDHD1,DENND3,DNMT3A,DOCK10,ECE1,ECM2,EDNRB,EML5,ENG,…	244
Organismal Injury and Abnormalities,Reproductive System Disease	abnormal growth	Abnormal growth in endometrium	1.34e-11	9.9e-10					ABCB1,ABLIM3,ACY1,AHCTF1,AKT3,ALDH1A2,AMPH,ANKRD26,ANKS1A,AQP1,ARHGAP21,ARHGAP29,ARHGEF15,ARMCX2,ARNTL2,ASH1L,ATP11A,ATP2A3,BBS5,BMPER,BRWD1,BTBD11,C1QC,C3AR1,C6,CABIN1,CACNA1E,CARD10,CAV1,CBLL1,CCAR1,CCN2,CCR6,CD109,CD44,CD68,CDC7,CDH11,CDH13,CEBPZ,CENPN,CFH,CHRDL1,CLEC14A,CNTN4,COL12A1,COL13A1,CPED1,CXCL10,CXCL12,CXCL2,CXCR2,CYP1A1,CYP2B6,DBF4,DCLK1,DDHD1,DENND3,DNMT3A,DOCK10,ECE1,ECM2,EDNRB,EM…	245
Cell Morphology	morphology	Morphology of blood cells	1.51e-11	1.11e-09					ABCB1,ARSA,BBC3,BHLHE40,Ccl2,CCR6,CD34,CD4,CD80,CD81,CD86,CDKN1A,CHI3L1,CLEC4G,CLN3,CMKLR1,COMMD3-BMI1,CTLA4,CTSD,CTSZ,DCLRE1C,FCER1G,FCGR2B,FOXP3,GIMAP1-GIMAP5,Gzmb,HBZ,HEXB,HPSE,IL1RN,IL7R,ITK,KAT6A,KDM5A,LGALS3,LGMN,Ly6a (includes others),LY9,MALT1,MITF,NCKAP1L,PIM2,PLCG2,PLP1,PPM1D,PRKAA2,PRKCE,PRKG1,PRSS16,Ptprd,RRAS2,SFTPD,SLC11A2,SPP1,STAT5A,TLR2,TNF,TNFRSF11A,TSTA3,VWF	60
Organismal Injury and Abnormalities,Reproductive System Disease	abnormality of endometrium	Abnormality of endometrium	1.62e-11	1.17e-09					ABCB1,ABLIM3,ACY1,AHCTF1,AKT3,ALDH1A2,AMPH,ANKRD26,ANKS1A,AQP1,ARHGAP21,ARHGAP29,ARHGEF15,ARMCX2,ARNTL2,ASH1L,ATP11A,ATP2A3,BBS5,BMPER,BRWD1,BTBD11,C1QC,C3AR1,C6,CABIN1,CACNA1E,CARD10,CAV1,CBLL1,CCAR1,CCN2,CCR6,CD109,CD44,CD68,CDC7,CDH11,CDH13,CEBPZ,CENPN,CFH,CHRDL1,CLEC14A,CNTN4,COL12A1,COL13A1,CPED1,CXCL10,CXCL12,CXCL2,CXCR2,CYP1A1,CYP2B6,DBF4,DCLK1,DDHD1,DENND3,DNMT3A,DOCK10,ECE1,ECM2,EDNRB,EM…	245
Cancer,Organismal Injury and Abnormalities,Reproductive System Disease	endometrial cancer	Endometrial cancer	1.62e-11	1.17e-09					ABCB1,ABLIM3,ACY1,AHCTF1,AKT3,ALDH1A2,AMPH,ANKRD26,ANKS1A,AQP1,ARHGAP21,ARHGAP29,ARHGEF15,ARMCX2,ARNTL2,ASH1L,ATP2A3,BBS5,BMPER,BRWD1,BTBD11,C1QC,C3AR1,C6,CABIN1,CACNA1E,CARD10,CAV1,CBLL1,CCAR1,CCN2,CCR6,CD109,CD44,CD68,CDC7,CDH11,CDH13,CEBPZ,CENPN,CFH,CHRDL1,CLEC14A,CNTN4,COL12A1,COL13A1,CPED1,CXCL10,CXCL12,CXCL2,CXCR2,CYP1A1,CYP2B6,DBF4,DCLK1,DDHD1,DENND3,DNMT3A,DOCK10,ECE1,ECM2,EDNRB,EML5,ENG,…	243
Cancer,Organismal Injury and Abnormalities	malignant neoplasm of aerodigestive tract	Malignant neoplasm of aerodigestive tract	2.15e-11	1.54e-09					ABCB1,ABCC4,ABLIM3,AGTR1,AIM2,AKT3,ALDH1L2,AMPH,ANGPT1,ANKRD26,ANPEP,AREL1,ARHGAP28,ARHGEF15,AUTS2,BTBD18,CABIN1,CACNA1E,CARD10,CAV1,CCAR1,CCN2,CD200R1L,CD300LF,CD4,CD44,CDC7,CDCA2,CDH11,CDH13,CDKN1A,CHI3L1,CNTN4,COL12A1,COL6A2,CPE,CRK,CSNK1A1,CSTB,CTLA4,CXCL10,CXCL12,CXCL2,CXCL3,CYP1A1,DCLK1,DDX47,DOCK3,EML5,ENG,FAM49A,FASN,FGD5,FGF7,FLRT2,FN1,FNDC9,FOXP3,FRRS1,FZD4,GCC1,GHR,GJC1,GP2,GPNMB,GPR68…	188
Hematological System Development and Function,Lymphoid Tissue Structure and Development,Organ Morphology,Organismal Development,Tissue Morphology	morphology	Morphology of spleen	2.76e-11	1.96e-09					ABCC4,Acp5,AIM2,ALPL,BBC3,CALR,CD80,CD86,CDKN1A,COMMD3-BMI1,CSF2RB,CTLA4,CTSD,CXCR2,CYP1A1,DCLRE1C,EDNRB,EFEMP1,EFNB1,EFNB2,FCER1G,FCGR2B,FOXP3,GHR,GIMAP1-GIMAP5,GSTK1,HMOX1,IDS,IRF5,KAT6A,LCN2,LGMN,LRRC8A,MALT1,MSR1,NLRC5,NLRP12,NQO1,PFKM,PPM1D,PRKCE,PRKG1,PTGIR,PTPN2,RRM2B,SIPA1,SOCS3,STAT5A,TCF21,TGFBR3,TNF,ZAP70,ZNF521	53
Hematological System Development and Function,Immunological Disease,Lymphoid Tissue Structure and Development,Organ Morphology,Organismal Injury and Abnormalities,Tissue Morphology	abnormal morphology	Abnormal morphology of lymphoid organ	3.85e-11	2.68e-09					ABCC4,AIM2,ALPL,ANGPTL4,BBC3,CALR,CD4,CD80,CD86,CDKN1A,COMMD3-BMI1,CSF2RB,CTLA4,CTSD,CXCR2,CYP1A1,DCLRE1C,EDNRB,EFEMP1,FCER1G,FCGR2B,FOXP3,GHR,GIMAP1-GIMAP5,HMOX1,HPGDS,IDS,IL1RN,IL7R,IRF5,ITK,KAT6A,LGMN,LRRC8A,MALT1,MSR1,NLRC5,NLRP12,NQO1,PFKM,PPM1D,PRKG1,PRSS16,PTGIR,PTPN2,RARB,RRM2B,SIPA1,SOCS3,STAT5A,TCF21,TGFBR3,TNF,TNFRSF11A,ZAP70	55
Cancer,Gastrointestinal Disease,Organismal Injury and Abnormalities	gastroesophageal cancer	Gastroesophageal cancer	5.89e-11	4.04e-09					ABCB1,ABCC4,ADAM15,AGTR1,AHRR,AIM2,AMPH,ANGPT1,ANPEP,ARHGAP28,ARSA,ARSJ,ASH1L,AUTS2,BTBD11,C1QC,C6,CABIN1,CACNA1E,CARD10,CAV1,CBLL1,CCM2L,CD109,CD44,CDC7,CDH11,CDKN1A,CFH,CHMP7,COIL,COL12A1,COL6A2,COL8A2,CPE,CPED1,CRTC1,CSTB,CTLA4,CXCL12,CXCR2,DDHD1,DENND3,DNMT3A,DOCK10,DOCK3,EDNRB,EGR2,EHF,ENG,FAM13C,FAM49A,FAM53C,FAM83D,FASN,FFAR2,FGD5,FGF7,FLCN,FLRT2,FN1,FOXP3,FZD4,GLRB,GPNMB,GPR68,GRIA1,HMCN1…	168
Cardiovascular Disease,Cardiovascular System Development and Function,Organ Morphology,Organismal Development,Organismal Injury and Abnormalities	abnormal morphology	Abnormal morphology of heart	6.56e-11	4.48e-09					ABCC4,ADAM15,ADRB3,AGTR1,ALDH1A2,ANGPT1,APLN,APLNR,ARSB,ATP2A3,BIRC3,CABIN1,CALCRL,CALR,CAV1,Ccl2,CCN2,CDKN1A,CMKLR1,CRK,CTSB,CTSD,CTSV,CXCL12,DNAJB6,EAF2,ECE1,EFNB2,EPAS1,FASN,FLRT2,FMOD,FN1,FOXP3,FRRS1,GAS2L3,GPX3,GRB2,GSN,HIF1A,HMOX1,IKBKE,IL1RN,INHBA,INSR,KAT6A,KCTD10,LAMA4,LASP1,LATS2,LEPR,MAP2K6,NCF1,NKX2-5,NR2F2,PDE5A,PDGFB,PFKM,PLCB1,PNKD,POSTN,PRKAA2,PRKCE,PRKG1,PTGIR,RAMP2,RAPGEF3,RARB,…	82
Organismal Injury and Abnormalities,Reproductive System Disease	benign pelvic disease	Benign pelvic disease	6.69e-11	4.55e-09					ACKR1,ADRB3,AHRR,ANGPT1,ARL4D,CALCRL,CCL28,CCN2,CD44,CD68,CDC7,CFH,COL6A1,COL6A2,CXCL10,CXCR2,DNMT3A,ECM2,EDNRB,FGF7,FMOD,FN1,G0S2,GNG11,GPX3,GRB2,GZMA,HIF1A,HOXB5,HPSE,HYAL2,IFIH1,INHBA,INSR,ITGA1,KDR,LAMA4,LEPR,MICALL1,MPPED2,MTHFD2,NR2F2,PDE5A,PDGFD,PDGFRA,PHLDA2,PKD1,PLD3,PLP1,RAD52,RAMP2,RAP1B,RAPGEF3,RXRA,RXRG,SDC2,SLC6A2,SMAD6,SMAD7,SOCS3,SPP1,SPSB1,STXBP6,TEK,THY1,TNF,TREM2,TRIO,ZNF25,ZNF…	70
Connective Tissue Development and Function,Connective Tissue Disorders,Organismal Injury and Abnormalities,Skeletal and Muscular Disorders,Skeletal and Muscular System Development and Function,Tissue Development	abnormal morphology	Abnormal morphology of bone	1.1e-10	7.32e-09					ACKR1,Acp5,ALPL,ANKH,ARSB,ATP6V0D2,BMPER,CAV1,CCN2,CD68,CD80,CDKN1A,CMKLR1,COL12A1,COMMD3-BMI1,CREB3L2,CTSK,CTSV,ECE1,EFEMP1,EFNB1,FAM20C,FCER1G,FMOD,GALNT3,GHR,GSN,HEXB,HIF1A,HOXB5,HYAL2,IDS,IL12B,IL1RN,INHBA,KAT6A,LGALS3,MEOX2,NDRG2,NPR3,PDGFRA,PKD1,PKDCC,PLCG2,PTPN2,RARB,S100A4,SCUBE2,SMURF2,SPP1,TBX3,TGFBR3,TGIF1,TNF,TNFRSF11A,TWSG1,ZNF521	57
Tissue Development	organization	Organization of extracellular matrix	1.16e-10	7.63e-09					ADAM15,CD44,COL13A1,COL6A1,COL6A2,COL8A2,CRISPLD2,CTSK,CTSV,DNAJB6,ECM2,ERO1B,FGFR4,FMOD,FN1,ITGA1,ITGA8,ITGAX,ITIH1,KDR,LAMA4,LAMB1,LGALS3,MMP12,MMP19,NID1,PDGFB,PDGFRA,POSTN,PXDN,RECK,SPP1,TLL1,TNF,VWF	35
Cellular Function and Maintenance,Hematological System Development and Function	function	Function of macrophages	1.7e-10	1.09e-08					AIM2,ANPEP,BIRC3,CAPG,CAV1,Ccl2,CCR6,CD81,CLEC6A,CLN3,CXCL10,CXCL12,FCER1G,FCGR2B,GPR68,GRN,GSN,IL12B,LGALS3,LGMN,MMP12,MSR1,SFTPD,SPP1,TLR1,Tlr12,TLR2,TNF,TPCN1,TREM2	30
Hematological System Development and Function,Immunological Disease,Lymphoid Tissue Structure and Development,Organ Morphology,Organismal Development,Organismal Injury and Abnormalities,Tissue Morphology	abnormal morphology	Abnormal morphology of spleen	2.03e-10	1.29e-08					ABCC4,AIM2,ALPL,BBC3,CALR,CD80,CD86,CDKN1A,COMMD3-BMI1,CSF2RB,CTLA4,CTSD,CXCR2,CYP1A1,DCLRE1C,EDNRB,EFEMP1,FCER1G,FCGR2B,FOXP3,GHR,GIMAP1-GIMAP5,HMOX1,IRF5,KAT6A,LGMN,LRRC8A,MALT1,MSR1,NLRC5,NLRP12,NQO1,PFKM,PPM1D,PRKG1,PTGIR,PTPN2,RRM2B,SIPA1,SOCS3,STAT5A,TCF21,TGFBR3,TNF,ZAP70	45
Cardiovascular System Development and Function	morphology	Morphology of vessel	2.33e-10	1.44e-08					ADRB3,AGTR1,ANGPT1,ANGPTL4,APLN,CALCRL,CD151,CFH,COMMD3-BMI1,CRK,CXCL10,CXCL12,ECE1,EDNRB,EFNB2,ENG,FMOD,FN1,GCLM,GHR,HIF1A,HMOX1,IL1RN,KAT6A,KCTD10,LAMA4,Meis1,NCF1,NID1,NKX2-5,NR2F2,OLR1,PDGFB,PDGFRA,PKD1,PLVAP,PTGIS,RAMP2,RARB,RECK,RRM2B,RXRA,SEMA3F,SPP1,TEK,TGFBR3,TLL1,VAV3	48
Cancer,Hematological Disease,Organismal Injury and Abnormalities	mature lymphocytic neoplasm	Mature lymphocytic neoplasm	2.35e-10	1.45e-08					ABCB1,ADAMTS15,ADRB3,AIM2,ALDH1L2,ALPL,AMPH,ANKH,ANPEP,ARHGEF15,ATP6V0D2,BASP1,BBC3,BIRC3,BMPER,CALCRL,CAV1,Ccl2,Ccl6,CCR3,CD151,CD4,CD44,CD68,CD80,CD86,CDCA2,CDH11,CDKN1A,CELSR1,CHRNB1,CLEC4G,CNTN4,COL12A1,COL23A1,COL6A1,COL6A2,COL8A2,COMMD3-BMI1,CRK,CSF2RB,CTSK,CXCL10,CXCL12,CXCL2,CXCL6,DHCR24,DNMT3A,EDEM2,EFNB2,EGR2,ENG,EPAS1,EPSTI1,FASN,FKBP9,FLRT2,FN1,FRRS1,FZD1,GHR,GPSM2,GRB2,GSN,HECW2,HMCN…	138
Organismal Development,Skeletal and Muscular System Development and Function	morphology	Morphology of limb	2.57e-10	1.57e-08					Acp5,ARSB,BMPER,CCN2,CD80,COL12A1,COMMD3-BMI1,CREB3L2,CTSK,FAM20C,FCER1G,FMOD,GALNT3,GHR,HEXB,HOXB5,HSD11B1,IDS,IGFBP3,INHBA,MEOX2,MTMR2,MYOF,NPR3,NR2F2,PDGFRA,PKDCC,POSTN,PRKAA2,PTPN2,ROR1,RXRA,SCUBE2,SGCA,SLURP1,SPP1,STAT5A,TBX3,TGFBR3,TNF,TNFRSF11A,ZNF521	42
Cancer,Organismal Injury and Abnormalities	serous adenocarcinoma	Serous adenocarcinoma	2.72e-10	1.65e-08					ABCB1,AHRR,ALDH1A2,ALDH1L2,ALDH7A1,ANGPT1,APTX,AQP1,CADPS2,CDH11,CDH13,CDKN1A,CELSR1,CFH,CHRDL1,COL6A2,CSF2RB,CXCL12,CXCR2,DCLK1,DNMT3A,DOCK3,ECM2,EDNRB,EFNB1,FGF7,FLRT2,FN1,GALNT3,GBF1,GINS1,GPX3,GSTM2,GZMA,HEPH,HMCN1,HSD11B1,HYAL2,IFIH1,IRF5,ITGA8,ITGAX,KCNB1,KDM4C,KDR,KLHL4,KNTC1,KRT34,LAMA4,LCN2,LDB2,LY86,MAP4,MEOX2,MYOF,MYRF,NMBR,NMT2,NPAS2,P2RY14,PCDH12,PDE7A,PDGFRA,PLCL1,PLP1,POLR1C,POSTN,…	94
Cancer,Organismal Injury and Abnormalities	upper aerodigestive tract carcinoma	Upper aerodigestive tract carcinoma	5.72e-10	3.31e-08					ABCB1,ABCC4,ABLIM3,AGTR1,AIM2,AKT3,ALDH1L2,AMPH,ANKRD26,ANPEP,AREL1,ARHGAP28,ARHGEF15,AUTS2,BTBD18,CABIN1,CACNA1E,CARD10,CAV1,CCAR1,CCN2,CD200R1L,CD300LF,CD4,CD44,CDC7,CDCA2,CDH11,CDH13,CHI3L1,CNTN4,COL12A1,COL6A2,CPE,CRK,CSNK1A1,CTLA4,CXCL10,CXCL12,CXCL2,CXCL3,CYP1A1,DCLK1,DDX47,DOCK3,EML5,ENG,FAM49A,FASN,FGD5,FGF7,FLRT2,FN1,FNDC9,FRRS1,GCC1,GHR,GJC1,GP2,GPNMB,GPR68,GPSM2,GRIA1,GRN,GTDC1,HMCN1,I…	179
Skeletal and Muscular System Development and Function	morphology	Morphology of skeleton	6.92e-10	3.97e-08					Acp5,ALPL,ARSB,BMPER,CCN2,CD80,CDKN1A,COL12A1,COMMD3-BMI1,CRISPLD2,CTSK,CYP1A1,ECE1,EFNB1,FAM20C,FCER1G,FMOD,GALNT3,GHR,GSN,HEXB,HOXB5,HYAL2,IDS,KAT6A,MEOX2,NDRG2,NPR3,PDGFRA,PKDCC,PLCL1,POSTN,PTPN2,RARB,RXRA,SCUBE2,SMURF2,STAT5A,TBX3,TGFBR3,TNF,TWSG1,ZNF521	43
Cardiovascular System Development and Function	morphology	Morphology of vasculature	7e-10	3.99e-08					ADRB3,AGTR1,ANGPT1,APLN,CALCRL,CAV1,CD151,CFH,COMMD3-BMI1,CRK,CXCL10,CXCL12,ECE1,EDNRB,EFNB2,ENG,EPAS1,FMOD,FN1,GCLM,GHR,HIF1A,HMOX1,IL1RN,KAT6A,KCTD10,KDR,LAMA4,Meis1,NCF1,NID1,NKX2-5,NOSTRIN,NR2F2,PDGFB,PDGFRA,PKD1,PLVAP,PTGIS,RAMP2,RARB,RECK,RRM2B,RXRA,SPP1,SYDE1,TEK,TGFBR3,TLL1,UBP1,WNT2	51
Organismal Development,Organismal Injury and Abnormalities	abnormal morphology	Abnormal morphology of head	8.26e-10	4.61e-08					AGTR1,AKT3,ALPL,ANKH,ARSA,ARSB,BMPER,CADPS2,CAV1,Ccl2,CCN2,CCR6,CD81,CDH11,CDKN1A,CFH,CLN3,CMKLR1,COL8A2,COMMD3-BMI1,CREB3L2,CRK,CSTB,Ctla2a/Ctla2b,CTSB,CTSD,CTSK,CTSV,CXCL12,DCLK1,DKK2,ECE1,EDNRB,EFEMP1,EFNB1,EFNB2,EGR2,FAM20C,FMOD,FOXP3,GAP43,GCLM,GPM6B,GPSM2,GRN,HEXB,HSD11B1,HYAL2,IDS,IL12B,INHBA,ITGA8,KAT6A,KIF2A,LATS2,LRAT,LYNX1,Marcks,MEIS2,MITF,MSRB3,NDN,NFIB,NID1,NPR3,OGN,PDGFB,PDGFRA,PIN…	96
Cell Morphology	morphology	Morphology of leukocytes	8.94e-10	4.95e-08					ABCB1,ARSA,BHLHE40,Ccl2,CCR6,CD4,CD80,CD81,CD86,CDKN1A,CHI3L1,CLEC4G,CLN3,CMKLR1,COMMD3-BMI1,CTLA4,CTSD,CTSZ,DCLRE1C,FCER1G,FCGR2B,FOXP3,GIMAP1-GIMAP5,Gzmb,HEXB,HPSE,IL1RN,IL7R,ITK,LGALS3,Ly6a (includes others),LY9,MALT1,MITF,PIM2,PLCG2,PLP1,PPM1D,PRSS16,Ptprd,RRAS2,SFTPD,SPP1,STAT5A,TLR2,TNF	46
Cancer,Organismal Injury and Abnormalities,Renal and Urological Disease	urinary tract cancer	Urinary tract cancer	9.28e-10	5.11e-08					ABCB1,ADRB3,AHRR,AKR1E2,ALDH1A2,ALDH7A1,AMIGO2,ANPEP,ARHGAP21,ASH1L,AUTS2,BASP1,BHLHE40,BIRC3,BRWD1,C3orf70,CABIN1,CALCRL,CALR,CAV1,CCAR1,CCR6,CD34,CD44,CD68,CDC7,CDKN1A,CEBPZ,CENPN,CFH,CH25H,CHMP7,CHRNB1,CLEC14A,COL6A2,CPED1,CRTC1,CSF2RB,CTLA4,CTSK,CXCL12,CXCL2,CYP1A1,CYP2B6,DBF4,DENND3,DNMT3A,EDEM2,ENG,EPSTI1,FGFR4,FLCN,FLRT2,FN1,FNDC9,FZD1,GALNT6,GEMIN4,GPKOW,GPNMB,GPR68,GPX3,GRAMD1B,GSN,HIF1A…	171
Cancer,Organismal Injury and Abnormalities	malignant neoplasm of retroperitoneum	Malignant neoplasm of retroperitoneum	1.01e-09	5.48e-08					ABCB1,ABCC4,ADAMTS15,ADRB3,AHRR,AIM2,ALDH7A1,ALPL,AMPH,ANGPT1,ANPEP,APLNR,APTX,AREL1,ARHGAP21,ARMCX2,ARSB,ATP11A,BASP1,BEND6,BHLHE40,BRWD1,BTBD11,CACNA1E,CACNA2D4,CALCRL,CAV1,CCN2,CCR6,CD109,CD34,CD44,CD68,CDH11,CDKN1A,CEBPZ,CELSR1,CENPN,CMKLR1,COL12A1,COL6A1,COL8A2,CRTC1,CRYM,CSF2RB,CSTF2T,CTLA4,CTSD,CTSK,CUEDC1,CXCL10,CXCL12,CXCL2,CXCR2,CYP1A1,CYTH3,CYYR1,DBF4,DCLK1,DDX56,DENND3,DNMT3A,DOCK10,E…	238
Digestive System Development and Function	morphology	Morphology of digestive system	1.21e-09	6.46e-08					ABCB1,ABCC4,Acp5,ALPL,ANGPTL4,ANKH,C3AR1,CADPS2,CAV1,CCR6,CDKN1A,CLN3,CMKLR1,CREB3L2,CTSD,CTSK,CTSV,CXCR2,CYP1A1,DACH1,ECE1,EDNRB,EFEMP1,FAM20C,FGF7,FGFR4,FOXP3,FZD4,G0S2,GHR,GIMAP1-GIMAP5,GRN,HEXB,HIF1A,IDS,IGFBP3,IL12B,IL7R,INHBA,INSR,KAT6A,LCN2,LEPR,LGALS3,LGMN,MAPK6,MEIS2,MTHFD2,NCF1,NFIB,NKD1,NKX2-5,NQO1,PDGFB,PEX11A,PKD1,PKDCC,PLVAP,POSTN,PRKG1,RAMP2,RAPGEF3,RARB,RBP1,RGS1,RRM2B,RXRA,SEL1L,…	80
Organismal Injury and Abnormalities	visceromegaly	Visceromegaly	1.24e-09	6.61e-08					ABCC4,ADRB3,AGTR1,AIM2,ALDH1A2,ANGPT1,APLN,APLNR,ATP2A3,CABIN1,CALR,CAV1,Ccl2,CCN2,CD151,CDKN1A,CMKLR1,CSF2RB,CTLA4,CTSB,CTSD,CTSV,CXCL12,CXCR2,CYP1A1,DNAJB6,EAF2,ECE1,EDNRB,EPAS1,FASN,FCER1G,FCGR2B,FN1,FOXP3,FRRS1,GAS2L3,GPX3,GRB2,GSN,HIF1A,HMOX1,HSD11B1,IKBKE,INHBA,INSR,IRF5,LAMA4,LASP1,LAT2,LEPR,LGMN,MAP2K6,NCF1,NKX2-5,NLRC5,NLRP12,NQO1,PDE5A,PDGFB,PFKM,PKD1,PLCB1,PNKD,POSTN,PPM1D,PRKAA2,PRKCE…	82
Cardiovascular System Development and Function,Tissue Morphology	morphology	Morphology of blood vessel	1.27e-09	6.75e-08					ADRB3,AGTR1,ANGPT1,APLN,CALCRL,CD151,CFH,COMMD3-BMI1,CRK,CXCL10,CXCL12,ECE1,EDNRB,EFNB2,ENG,FMOD,FN1,GCLM,GHR,HIF1A,HMOX1,IL1RN,KAT6A,KCTD10,LAMA4,Meis1,NCF1,NID1,NKX2-5,NR2F2,PDGFB,PDGFRA,PKD1,PLVAP,PTGIS,RAMP2,RARB,RECK,RRM2B,RXRA,SPP1,TEK,TGFBR3,TLL1	44
Connective Tissue Disorders,Organismal Injury and Abnormalities,Skeletal and Muscular Disorders,Skeletal and Muscular System Development and Function	abnormal morphology	Abnormal morphology of skeleton	1.35e-09	7.14e-08					Acp5,ALPL,ARSB,BMPER,CCN2,CD80,CDKN1A,COL12A1,COMMD3-BMI1,CRISPLD2,CTSK,ECE1,EFNB1,FAM20C,FCER1G,FMOD,GALNT3,GHR,GSN,HEXB,HOXB5,HYAL2,IDS,KAT6A,MEOX2,NDRG2,NPR3,PDGFRA,PKDCC,PTPN2,RARB,RXRA,SCUBE2,SMURF2,TBX3,TGFBR3,TNF,TWSG1,ZNF521	39
Cancer,Gastrointestinal Disease,Organismal Injury and Abnormalities	gastroesophageal adenocarcinoma	Gastroesophageal adenocarcinoma	1.46e-09	7.67e-08					ABCB1,ABCC4,AGTR1,AHRR,AIM2,AMPH,ANPEP,ARHGAP28,ARSA,ARSJ,ASH1L,AUTS2,BTBD11,C1QC,C6,CABIN1,CACNA1E,CARD10,CAV1,CCM2L,CD109,CD44,CDC7,CDH11,CFH,CHMP7,COIL,COL12A1,COL6A2,COL8A2,CPE,CPED1,CRTC1,CXCR2,DDHD1,DENND3,DNMT3A,DOCK10,DOCK3,EDNRB,EGR2,EHF,ENG,FAM13C,FAM49A,FAM53C,FAM83D,FASN,FFAR2,FGD5,FGF7,FLCN,FLRT2,FN1,GLRB,GPR68,GRIA1,HMCN1,HPSE,HSPA2,IFI16,IKBKE,IL7R,ISYNA1,KAT6A,KCNB1,KCNF1,KCNMB2,K…	140
Cardiovascular Disease,Cardiovascular System Development and Function,Organismal Injury and Abnormalities,Tissue Morphology	abnormal morphology	Abnormal morphology of blood vessel	1.48e-09	7.75e-08					ADRB3,AGTR1,CALCRL,CD151,CFH,COMMD3-BMI1,CRK,CXCL10,CXCL12,ECE1,EDNRB,EFNB2,ENG,FMOD,FN1,GHR,HIF1A,HMOX1,IL1RN,KAT6A,KCTD10,LAMA4,NCF1,NID1,NKX2-5,NR2F2,PDGFB,PKD1,PLVAP,PTGIS,RAMP2,RARB,RECK,RRM2B,RXRA,SPP1,TEK,TLL1	38
Immunological Disease	abnormal morphology	Abnormal morphology of immune system	2.07e-09	1.05e-07					ABCB1,ARSA,BHLHE40,Ccl2,CCR6,CD4,CD80,CD81,CD86,CDKN1A,CHI3L1,CLEC4G,CLN3,CMKLR1,COMMD3-BMI1,CRISPLD2,CTLA4,CTSD,DCLRE1C,FCER1G,FCGR2B,FOXP3,GIMAP1-GIMAP5,Gzmb,HEXB,HPSE,IL1RN,IL7R,ITK,LGALS3,Ly6a (includes others),LY9,MALT1,PLCG2,PLP1,PRSS16,RRAS2,SFTPD,SPP1,STAT5A,TLR2,TNF	42
Cancer,Gastrointestinal Disease,Organismal Injury and Abnormalities	gastro-esophageal carcinoma	Gastro-esophageal carcinoma	2.74e-09	1.38e-07					ABCB1,ABCC4,AGTR1,AHRR,AIM2,AMPH,ANPEP,ARHGAP28,ARSA,ARSJ,ASH1L,AUTS2,BTBD11,C1QC,C6,CABIN1,CACNA1E,CARD10,CAV1,CCM2L,CD109,CD44,CDC7,CDH11,CFH,CHMP7,COIL,COL12A1,COL6A2,COL8A2,CPE,CPED1,CRTC1,CXCR2,DDHD1,DENND3,DNMT3A,DOCK10,DOCK3,EDNRB,EGR2,EHF,ENG,FAM13C,FAM49A,FAM53C,FAM83D,FASN,FFAR2,FGD5,FGF7,FLCN,FLRT2,FN1,GLRB,GPNMB,GPR68,GRIA1,HMCN1,HPSE,HSPA2,IFI16,IKBKE,IL7R,IRF5,ISYNA1,KAT6A,KCNB1,KCN…	151
Cancer,Organismal Injury and Abnormalities,Reproductive System Disease	prostatic carcinoma	Prostatic carcinoma	2.87e-09	1.44e-07					ABCB1,ABCC4,ADAMTS15,ADRB3,AHCTF1,AHRR,ALDH18A1,ALDH1A2,ALDH7A1,APOBEC1,ARHGAP28,ARHGAP29,ARSB,ASH1L,ATP11A,B3GALNT2,BEND6,BHLHE40,BRWD1,C6,CACNA1E,CACNA2D4,CADPS2,CALCRL,CARD10,CARM1,CAV1,CCR3,CD34,CD44,CD80,CD86,CDC7,CDH11,CDKN1A,CELSR1,CFH,CHI3L1,CHIA,CHIC1,CHSY3,CLN3,CMKLR1,CNTN4,COIL,COL12A1,COL13A1,COL23A1,COL6A2,CPE,CPED1,CSF2RB,CTLA4,CTSD,DBF4,DCLK1,DCLRE1C,DDHD1,DNASE1L3,DNMT3A,DOCK3,EAF…	242
Cancer,Gastrointestinal Disease,Organismal Injury and Abnormalities	stomach tumor	Stomach tumor	2.97e-09	1.49e-07					ABCB1,ABCC4,ADAM15,AHRR,AIM2,AMPH,ARSA,ARSJ,ASH1L,AUTS2,BTBD11,C1QC,C6,CABIN1,CACNA1E,CAV1,CBLL1,CCM2L,CD109,CD44,CDC7,CDH11,CDKN1A,CFH,CHMP7,COIL,COL12A1,COL6A2,COL8A2,CPED1,CRTC1,CTLA4,CXCL12,CXCR2,DDHD1,DENND3,DNMT3A,DOCK10,DOCK3,EDNRB,EGR2,EHF,FAM13C,FAM53C,FAM83D,FASN,FFAR2,FGF7,FLCN,FLRT2,FN1,FOXP3,GLRB,HMCN1,HPSE,HSPA2,IFI16,IKBKE,IL12B,IL1RN,ISYNA1,KCNB1,KCNF1,KCNMB2,KDM5A,KDR,KYNU,LAMA4,…	134
Cancer,Hematological Disease,Immunological Disease,Organismal Injury and Abnormalities	plasma cell neoplasm	Plasma cell neoplasm	3e-09	1.5e-07					Ccl2,Ccl6,COL6A1,COMMD3-BMI1,CRK,CXCL12,CXCL2,CXCL6,GRB2,GSN,INHBA,MPEG1,NDN,PDGFRA,POSTN,SMAD6,SMAD7,SOCS2,SPP1,XIAP	20
Endocrine System Disorders,Gastrointestinal Disease,Metabolic Disease,Organismal Injury and Abnormalities	diabetic complication	Diabetic complication	3.67e-09	1.79e-07					ADRB3,AGTR1,AQP1,ARHGEF15,CACNA2D4,CD34,CDKN1A,CHI3L1,COL12A1,COL13A1,COL23A1,COL6A1,COL6A2,COL8A2,FASN,FN1,HYAL2,INSR,KDR,LGALS3,MSR1,OLR1,PDE4B,PDE5A,PDE7A,PDGFRA,PLCG2,PTGIS,RAMP2,SLC6A2,SLC7A11,SMURF2,SPP1,TCF21,TEK,TNF,VWF	37
Skeletal and Muscular System Development and Function	morphology	Morphology of muscle	3.74e-09	1.82e-07					AGTR1,ALDH1A2,ALPL,CABIN1,CALCRL,CALR,CAV1,Ccl2,CCN2,CDKN1A,COL12A1,COL13A1,COL6A1,CRK,CTSV,CXCL12,ECE1,EFEMP1,ENG,FHL1,FMOD,FN1,FZD4,GAS2L3,GRN,HIF1A,HPGDS,HSD11B1,IDS,IGFBP3,INHBA,INSR,KCTD10,LAMA4,LEPR,LRRC8A,MAP2K6,MEOX2,MPRIP,MYOF,NCF1,NKX2-5,PDE5A,PDGFB,PFKM,PLCB1,PRKAA2,PRKG1,Ptprd,RAMP2,RAPGEF3,RXRA,SGCA,SMAD7,SPP1,STAT5A,SUN1,TGFBR3,TNF,TRIO,UBP1,VAV3,WNT2	63
Cardiovascular Disease,Cardiovascular System Development and Function,Organismal Injury and Abnormalities,Tissue Morphology	abnormal morphology	Abnormal morphology of artery	4.31e-09	2.04e-07					AGTR1,COMMD3-BMI1,CRK,CXCL10,ECE1,EDNRB,ENG,FN1,GHR,HIF1A,HMOX1,IL1RN,KAT6A,KCTD10,NCF1,NKX2-5,PDGFB,PTGIS,RAMP2,RARB,RRM2B,RXRA,SPP1,TEK,TLL1	25
Cardiovascular Disease,Cardiovascular System Development and Function,Organ Morphology,Organismal Development,Organismal Injury and Abnormalities	hypertrophy	Hypertrophy of heart	4.33e-09	2.04e-07					ABCC4,ADRB3,AGTR1,ANGPT1,APLN,APLNR,CABIN1,CAV1,Ccl2,CCN2,CDKN1A,CMKLR1,CTSB,CTSD,CTSV,CXCL12,ECE1,EPAS1,FASN,FN1,GAS2L3,GPX3,GRB2,GSN,HIF1A,HMOX1,IKBKE,INHBA,LAMA4,LEPR,MAP2K6,NCF1,NKX2-5,PDE5A,PFKM,PLCB1,PNKD,POSTN,PRKAA2,PRKCE,PRKG1,PTGIR,RAPGEF3,SMAD7,SMTN,TNF,VAV3	47
Respiratory System Development and Function	morphology	Morphology of respiratory system	4.52e-09	2.11e-07					ARSB,BMPER,CARM1,CAV1,CCN2,CD81,CDH11,CDKN1A,CMKLR1,COL6A1,CRK,CSF2RB,CTSK,EPAS1,FGFR4,HEXB,HSD11B1,HYAL2,IDS,ITGA8,MAPK6,MMP12,NCF1,NFIB,NKX2-5,PDGFB,PDGFRA,PKD1,Ptprd,RARB,RXRA,SFTPD,SPP1,ST14,STK40,TCF21,TGIF1,THBD,TLR2,TNF,TNFRSF11A,TWSG1,ZNF521	43
Cancer,Organismal Injury and Abnormalities	cancer of head	Cancer of head	4.54e-09	2.11e-07					ABCB1,ACY1,AKT3,ANGPT1,ANKRD26,AREL1,AUTS2,CABIN1,CACNA1E,CCAR1,CCN2,CD200R1L,CD4,CD44,CDCA2,CDH13,CDKN1A,CELSR1,CHI3L1,CNTN4,COL6A2,CRK,CSNK1A1,CTLA4,CXCL10,CXCL12,CXCL2,CXCL3,CYP1A1,CYSLTR2,DDX47,FAM174B,FASN,FGF7,FLRT2,FN1,FNDC9,FRRS1,GCC1,GJC1,GPSM2,GRN,GTDC1,HMCN1,IGFBP3,IGIP,IGSF8,IL1RN,INHBA,INSR,ITGA8,ITGAX,KDM4C,KDM5A,KDR,KHDRBS3,KNTC1,LAMA4,LRG1,LRRC8A,LTBP4,MAFB,MALT1,MEIS2,MEX3A,MMP12…	119
Cardiovascular Disease,Cardiovascular System Development and Function,Organismal Injury and Abnormalities	abnormal morphology	Abnormal morphology of vasculature	4.76e-09	2.19e-07					ADRB3,AGTR1,CALCRL,CAV1,CD151,CFH,COMMD3-BMI1,CRK,CXCL10,CXCL12,ECE1,EDNRB,EFNB2,ENG,EPAS1,FMOD,FN1,GHR,HIF1A,HMOX1,IL1RN,KAT6A,KCTD10,LAMA4,NCF1,NID1,NKX2-5,NOSTRIN,NR2F2,PDGFB,PKD1,PLVAP,PTGIS,RAMP2,RARB,RECK,RRM2B,RXRA,SPP1,SYDE1,TEK,TLL1,UBP1,WNT2	44
Cardiovascular System Development and Function,Tissue Morphology	morphology	Morphology of artery	7.5e-09	3.34e-07					AGTR1,ANGPT1,COMMD3-BMI1,CRK,CXCL10,ECE1,EDNRB,ENG,FN1,GHR,HIF1A,HMOX1,IL1RN,KAT6A,KCTD10,NCF1,NKX2-5,PDGFB,PDGFRA,PTGIS,RAMP2,RARB,RRM2B,RXRA,SPP1,TEK,TLL1	27
Nervous System Development and Function,Neurological Disease	abnormal morphology	Abnormal morphology of nervous system	7.66e-09	3.38e-07					AGTR1,AKT3,ALPL,ARSA,CADPS2,CAV1,Ccl2,CCR6,CD44,CD80,CD81,CD86,CDH11,CFH,CLN3,CNTN4,COL13A1,COL8A2,COMMD3-BMI1,CSTB,CTSB,CTSD,CTSV,CXCL12,CXCR2,DCLK1,ECE1,EFNB1,EGR2,EPAS1,FGF7,GAP43,GCLM,GPM6B,GRIA1,GRN,HEXB,HIF1A,HOXB5,HSD11B1,IDS,IL1RN,KIF2A,LAMA4,LATS2,LEPR,LGMN,LYNX1,MAPT,Marcks,MEIS2,MEOX2,MTMR2,NDN,NFIB,NPTX1,PDGFB,PINK1,PKD1,PLCB1,PLP1,PRKAA2,PRX,Ptprd,RAP1B,RARB,RBP1,RRM2B,RXRA,RXRG,S1PR…	87
Cancer,Organismal Injury and Abnormalities	endometrioid carcinoma	Endometrioid carcinoma	8.51e-09	3.73e-07					ABCB1,ABCC4,ABLIM3,ACY1,AHCTF1,AKT3,AMPH,ANKS1A,ANPEP,ARHGAP21,ARHGAP29,ARHGEF15,ARMCX2,ARNTL2,ASH1L,ATP2A3,BBS5,BMPER,BRWD1,BTBD11,C1QC,C3AR1,C6,CABIN1,CACNA1E,CARD10,CBLL1,CCAR1,CCN2,CCR6,CD109,CD68,CDC7,CEBPZ,CENPN,CFH,CHRNB1,CLEC14A,CMKLR1,CNTN4,COL12A1,COL13A1,COL23A1,CORO2B,CPE,CPED1,CXCL12,CXCR2,CYP1A1,CYP2B6,DCLK1,DDHD1,DENND3,DNAJB6,DNMT3A,DOCK10,ECM2,EGR2,ELP2,EML5,ENG,EPAS1,EXOC6B,FAM1…	230
Organismal Development,Skeletal and Muscular Disorders,Skeletal and Muscular System Development and Function	abnormal morphology	Abnormal morphology of limb	1.09e-08	4.64e-07					Acp5,ARSB,BMPER,CCN2,CD80,COL12A1,COMMD3-BMI1,CREB3L2,CTSK,FAM20C,FCER1G,FMOD,GALNT3,GHR,HEXB,HOXB5,IDS,MEOX2,MTMR2,MYOF,NPR3,PDGFRA,PKDCC,PTPN2,ROR1,RXRA,SCUBE2,SLURP1,TBX3,TGFBR3,TNF,TNFRSF11A,ZNF521	33
Cancer,Organismal Injury and Abnormalities,Reproductive System Disease	prostatic adenocarcinoma	Prostatic adenocarcinoma	1.34e-08	5.65e-07					ABCB1,ABCC4,ADAMTS15,ADRB3,AHCTF1,AHRR,ALDH18A1,ALDH1A2,APOBEC1,ARHGAP28,ARHGAP29,ARSB,ASH1L,ATP11A,B3GALNT2,BEND6,BHLHE40,BRWD1,C6,CACNA1E,CACNA2D4,CADPS2,CALCRL,CARD10,CARM1,CCR3,CD34,CD44,CD80,CD86,CDC7,CDH11,CDKN1A,CELSR1,CFH,CHI3L1,CHIA,CHIC1,CHSY3,CLN3,CNTN4,COIL,COL12A1,COL13A1,COL23A1,COL6A2,CPE,CPED1,CSF2RB,CTLA4,CTSD,DBF4,DCLK1,DCLRE1C,DDHD1,DNASE1L3,DNMT3A,DOCK3,EAF2,ECE1,EDEM2,EDNRB,E…	230
Cancer,Gastrointestinal Disease,Organismal Injury and Abnormalities	gastric cancer	Gastric cancer	1.58e-08	6.62e-07					ABCB1,ABCC4,ADAM15,AHRR,AIM2,AMPH,ARSA,ARSJ,ASH1L,AUTS2,BTBD11,C1QC,C6,CABIN1,CACNA1E,CAV1,CBLL1,CCM2L,CD109,CD44,CDC7,CDH11,CFH,CHMP7,COIL,COL12A1,COL6A2,COL8A2,CPED1,CRTC1,CTLA4,CXCL12,CXCR2,DDHD1,DENND3,DNMT3A,DOCK10,DOCK3,EDNRB,EGR2,EHF,FAM13C,FAM53C,FAM83D,FASN,FFAR2,FGF7,FLCN,FLRT2,FN1,FOXP3,GLRB,HMCN1,HPSE,HSPA2,IFI16,IKBKE,IL12B,IL1RN,ISYNA1,KCNB1,KCNF1,KCNMB2,KDM5A,KDR,KYNU,LAMA4,LAT2,LA…	130
Inflammatory Response	function	Function of immune system	1.76e-08	7.33e-07					BHLHE40,C3AR1,CCR3,CD300LF,CD44,CLEC4G,CRISPLD2,CSF2RB,CXCR2,CYSLTR2,FCER1G,FCGR2B,FGF7,GSN,Gzmb,LAT2,LCN2,ORAI1,S100A4,SEMA4B,SLC7A2,SPP1,STAT5A,TNF	24
Cancer,Endocrine System Disorders,Organismal Injury and Abnormalities,Reproductive System Disease	ovarian cancer	Ovarian cancer	1.93e-08	7.95e-07					ABCB1,ABCC4,AHRR,ALDH1A2,ALDH1L2,ALDH7A1,ANGPT1,ANPEP,APTX,ASH1L,CABIN1,CACNA1E,CADPS2,CCN2,CCR6,CD109,CD44,CDKN1A,CEBPZ,CELSR1,CFH,CHI3L1,CHRNB1,CMKLR1,COL23A1,COL6A2,CORO2B,CPE,CSF2RB,CXCL10,CXCL12,CXCR2,DACH1,DCLK1,DENND3,DHCR24,DNAJB6,DNMT3A,DOCK3,EFNB1,EFNB2,EGR2,ELP2,EML5,EPAS1,FAM219A,FBLN7,FFAR2,FGFR4,FLRT2,FN1,GBF1,GINS1,GPX3,GSTM2,HCAR2,HMCN1,HOXB5,HSD11B1,HSPA2,HYAL2,IDS,IFIH1,IGFBP3,I…	147
Cancer,Hematological Disease,Immunological Disease,Organismal Injury and Abnormalities	mature B-cell neoplasm	Mature B-cell neoplasm	2.08e-08	8.48e-07					ABCB1,ADAMTS15,ADRB3,ALDH1L2,ALPL,AMPH,ANKH,ANPEP,ARHGEF15,ATP6V0D2,BBC3,BIRC3,BMPER,CALCRL,CAV1,Ccl2,Ccl6,CD44,CD68,CD80,CD86,CDCA2,CDKN1A,CELSR1,CHRNB1,CNTN4,COL12A1,COL6A1,COL8A2,COMMD3-BMI1,CRK,CSF2RB,CTSK,CXCL12,CXCL2,CXCL6,DHCR24,DNMT3A,EDEM2,EGR2,EPAS1,EPSTI1,FASN,FKBP9,FLRT2,FN1,FRRS1,GHR,GPSM2,GRB2,GSN,HECW2,HMCN1,HMOX1,IFT43,IGFBP3,IKBKE,IL1RN,INHBA,ITGAX,KAT6A,KDR,LRRC8A,LRRFIP1,LYNX1,…	115
Organismal Injury and Abnormalities,Tissue Morphology	morphology	Morphology of lesion	2.36e-08	9.48e-07					BBC3,CAV1,Ccl2,CD151,CD4,CD44,CDKN1A,CSTB,CTLA4,CTSB,CTSV,CTSZ,CXCL12,CXCL3,CXCR2,DNMT3A,EFEMP1,EHF,ENG,FAIM2,FCER1G,FGFR4,GPX3,GRN,GSN,HIF1A,HMOX1,HPGDS,IL1RN,ITGA1,KDR,LAT2,LCN2,LGALS3,MMP12,MSR1,OLR1,PDGFB,POSTN,PRKCE,PRKG1,PVT1,SERPING1,SOCS3,SPP1,THBD,TLR2,TNF,VWF,XIAP	50
Immunological Disease	abnormal quantity	Abnormal quantity of cytokine	2.53e-08	9.92e-07					ACKR1,C3AR1,CAV1,Ccl2,CCL3L3,CD86,CXCR2,FCGR2B,FOXP3,HEXB,IFIH1,LBP,MMP19,NLRP12,SFTPD,SPP1,TGIF1,TLR2,TNF,TREM2	20
Nervous System Development and Function	morphology	Morphology of nervous system	3.24e-08	1.25e-06					AGTR1,AKT3,ALDH1A2,ALPL,ARSA,CADPS2,CAV1,Ccl2,CCR6,CD44,CD80,CD81,CD86,CDH11,CDKN1A,CFH,CLN3,CNTN4,COL13A1,COL8A2,COMMD3-BMI1,CSTB,CTSB,CTSD,CTSV,CXCL12,CXCR2,DCLK1,DOCK10,ECE1,EFNB1,EGR2,EPAS1,FAIM2,FGF7,GAP43,GCLM,GHR,GPM6B,GRIA1,GRN,HEXB,HIF1A,HOXB5,HSD11B1,HSF2,IDS,IL1RN,KIF2A,LAMA4,LATS2,LEPR,LGMN,LYNX1,MAPT,Marcks,MEIS2,MEOX2,MFN2,MITF,MTMR2,MYO5A,NDN,NFIB,NPTX1,PDGFB,PINK1,PKD1,PLCB1,PLP1,…	98
Cancer,Organismal Injury and Abnormalities,Reproductive System Disease	uterine carcinoma	Uterine carcinoma	3.99e-08	1.49e-06					ABCB1,ABLIM3,ACY1,AHCTF1,AKT3,AMPH,ANKRD26,ANKS1A,ARHGAP21,ARHGAP29,ARHGEF15,ARMCX2,ARNTL2,ASH1L,ATP2A3,ATP6V0E2,BBS5,BMPER,BRWD1,BTBD11,C1QC,C3AR1,C3orf70,C6,CABIN1,CACNA1E,CARD10,CBLL1,CCAR1,CCN2,CCR6,CD109,CD44,CD68,CDC7,CDH11,CDH13,CEBPZ,CENPN,CFH,CLEC14A,CNTN4,COL12A1,COL13A1,CPED1,CTSB,CTSV,CXCL12,CXCL2,CXCR2,CYP1A1,CYP2B6,DBF4,DCLK1,DDHD1,DENND3,DNMT3A,DOCK10,ECE1,ECM2,EML5,ENG,EXOC6B,FABP…	227
Skeletal and Muscular System Development and Function	morphology	Morphology of axial skeleton	4.44e-08	1.65e-06					Acp5,ARSB,BMPER,CCN2,CD80,CDKN1A,COL12A1,COMMD3-BMI1,CTSK,CYP1A1,EFNB1,FAM20C,HEXB,HOXB5,HYAL2,IDS,KAT6A,MEOX2,NDRG2,NPR3,PDGFRA,PKDCC,PLCL1,RARB,RXRA,SMURF2,TBX3,TGFBR3,TNF,TWSG1	30
Cancer,Organismal Injury and Abnormalities	upper aero-digestive squamous cell carcinoma	Upper aero-digestive squamous cell carcinoma	4.78e-08	1.76e-06					ABCB1,ABLIM3,AKT3,AMPH,ANKRD26,AREL1,ARHGAP28,ARHGEF15,AUTS2,BTBD18,CABIN1,CACNA1E,CCAR1,CCN2,CD200R1L,CD300LF,CD4,CD44,CDCA2,CDH11,CDH13,CHI3L1,CNTN4,COL12A1,COL6A2,CRK,CSNK1A1,CTLA4,CXCL10,CXCL12,CXCL2,CXCL3,CYP1A1,DCLK1,DDX47,DOCK3,EML5,FASN,FGF7,FLRT2,FN1,FNDC9,FRRS1,GCC1,GHR,GJC1,GP2,GPNMB,GPSM2,GRN,GTDC1,HMCN1,IGFBP3,IGIP,IGSF8,IL1RN,IL7R,INHBA,IRF5,ITGA8,ITGAX,KDR,KNTC1,LRG1,LRRC8A,LTBP4,L…	139
Organ Morphology,Renal and Urological System Development and Function	morphology	Morphology of kidney	6.04e-08	2.19e-06					AGTR1,ANGPTL4,AQP1,BHLHE40,BMPER,CAV1,CD151,CDKN1A,CFH,CLEC6A,CXCR2,EFEMP1,FCER1G,FCGR2B,FGF7,GHR,GSTK1,HEXB,HIF1A,HMOX1,HSD11B1,IDS,ITGA1,ITGA8,LAMB1,LCN2,LEPR,LGMN,LRRC8A,PDGFB,PKD1,PRKCE,PTGIS,RARB,RRM2B,SLIT3,SMAD7,SPP1,TCF21,ZNF521	40
Cancer,Gastrointestinal Disease,Organismal Injury and Abnormalities	oral cavity carcinoma	Oral cavity carcinoma	6.46e-08	2.33e-06					ABCB1,AKT3,ANKRD26,AREL1,AUTS2,CABIN1,CACNA1E,CCAR1,CCN2,CD200R1L,CD4,CD44,CDCA2,CDH13,CHI3L1,CNTN4,COL6A2,CRK,CSNK1A1,CTLA4,CXCL10,CXCL12,CXCL2,CXCL3,CYP1A1,DDX47,FASN,FGF7,FLRT2,FN1,FNDC9,FRRS1,GCC1,GJC1,GPSM2,GRN,GTDC1,HMCN1,IGFBP3,IGIP,IGSF8,IL1RN,INHBA,ITGA8,ITGAX,KDR,KNTC1,LAMA4,LRG1,LRRC8A,LTBP4,MAFB,MEIS2,MEX3A,MMP12,MPPED2,MPRIP,MSR1,MTUS1,MYO5A,N4BP2,NCKAP1L,NDRG2,NYNRIN,PARP8,PDGFD,PKD…	102
Cellular Function and Maintenance	function	Function of dendritic cells	6.67e-08	2.4e-06					CAPG,Ccl2,CHI3L1,CLN3,CMKLR1,CSF2RB,CTSZ,GPNMB,IFIH1,Igha,KDR,LGALS3,MALT1,PLCG2,RGS1,RHBDD3,RRAS2,TLR2,TNF	19
Organismal Injury and Abnormalities,Tissue Morphology	size	Size of lesion	6.72e-08	2.41e-06					BBC3,CAV1,Ccl2,CD151,CD4,CD44,CDKN1A,CSTB,CTLA4,CTSB,CTSV,CTSZ,CXCL12,CXCL3,DNMT3A,EFEMP1,EHF,ENG,FAIM2,FCER1G,FGFR4,GPX3,GRN,GSN,HIF1A,HMOX1,HPGDS,IL1RN,ITGA1,KDR,LCN2,LGALS3,MMP12,MSR1,OLR1,POSTN,PRKCE,PRKG1,PVT1,SERPING1,SOCS3,SPP1,THBD,TLR2,VWF,XIAP	46
Embryonic Development,Organ Development,Organ Morphology,Organismal Development,Respiratory System Development and Function,Tissue Development	morphology	Morphology of lung	6.76e-08	2.42e-06					CARM1,CAV1,CCN2,CD81,CDH11,CDKN1A,CMKLR1,CSF2RB,CTSK,EPAS1,FGFR4,HSD11B1,IDS,ITGA8,MAPK6,MMP12,NCF1,NFIB,PDGFB,PKD1,Ptprd,RARB,SFTPD,SPP1,STK40,TCF21,THBD,TLR2,TNF,ZNF521	30
Cancer,Gastrointestinal Disease,Organismal Injury and Abnormalities	oral tumor	Oral tumor	7.21e-08	2.55e-06					ABCB1,AKT3,ANKRD26,AREL1,AUTS2,CABIN1,CACNA1E,CCAR1,CCN2,CD200R1L,CD4,CD44,CDCA2,CDH13,CHI3L1,CNTN4,COL6A2,CRK,CSNK1A1,CTLA4,CXCL10,CXCL12,CXCL2,CXCL3,CYP1A1,DDX47,FASN,FGF7,FLRT2,FN1,FNDC9,FRRS1,GCC1,GJC1,GPSM2,GRN,GTDC1,HMCN1,IGFBP3,IGIP,IGSF8,IL1RN,INHBA,ITGA8,ITGAX,KDR,KNTC1,LAMA4,LEPR,LRG1,LRRC8A,LTBP4,MAFB,MALT1,MEIS2,MEX3A,MMP12,MPPED2,MPRIP,MSR1,MTUS1,MYO5A,N4BP2,NCKAP1L,NDRG2,NYNRIN,PARP…	104
Organismal Injury and Abnormalities	hypertrophy	Hypertrophy	7.22e-08	2.55e-06					ABCC4,ADRB3,AGTR1,ANGPT1,APLN,APLNR,CABIN1,CAV1,Ccl2,CCN2,CDKN1A,CMKLR1,CTSB,CTSD,CTSV,CXCL12,ECE1,EPAS1,FASN,FHL1,FN1,GAS2L3,GPX3,GRB2,GRN,GSN,HIF1A,HMOX1,HSD11B1,IKBKE,INHBA,LAMA4,LEPR,MAP2K6,MMP19,NCF1,NKX2-5,PDE5A,PFKM,PLCB1,PNKD,POSTN,PRKAA2,PRKCE,PRKG1,PTGIR,PTGIS,RAPGEF3,RARB,RSPO3,SMAD6,SMAD7,SMTN,TLR2,TNF,VAV3	56
Cancer,Gastrointestinal Disease,Organismal Injury and Abnormalities	gastric adenocarcinoma	Gastric adenocarcinoma	7.64e-08	2.68e-06					ABCC4,AHRR,AIM2,AMPH,ARSA,ARSJ,ASH1L,AUTS2,BTBD11,C1QC,C6,CABIN1,CACNA1E,CCM2L,CD109,CD44,CDC7,CDH11,CFH,CHMP7,COIL,COL12A1,COL6A2,COL8A2,CPED1,CRTC1,CXCR2,DDHD1,DENND3,DNMT3A,DOCK10,DOCK3,EDNRB,EGR2,EHF,FAM13C,FAM53C,FAM83D,FASN,FFAR2,FGF7,FLCN,FLRT2,FN1,GLRB,HMCN1,HPSE,HSPA2,IFI16,IKBKE,ISYNA1,KCNB1,KCNF1,KCNMB2,KDR,KYNU,LAMA4,LAT2,LATS2,LRP12,LTBP4,MEGF6,MEIS2,MEOX2,MMP17,MSRB3,MXRA8,MYCT1,NID…	112
Cancer,Organismal Injury and Abnormalities,Reproductive System Disease	endometrial carcinoma	Endometrial carcinoma	8.36e-08	2.89e-06					ABCB1,ABLIM3,ACY1,AHCTF1,AKT3,AMPH,ANKRD26,ANKS1A,ARHGAP21,ARHGAP29,ARHGEF15,ARMCX2,ARNTL2,ASH1L,ATP2A3,BBS5,BMPER,BRWD1,BTBD11,C1QC,C3AR1,C6,CABIN1,CACNA1E,CARD10,CBLL1,CCAR1,CCN2,CCR6,CD109,CD44,CD68,CDC7,CDH13,CEBPZ,CENPN,CFH,CLEC14A,CNTN4,COL12A1,COL13A1,CPED1,CXCL12,CXCL2,CXCR2,CYP1A1,CYP2B6,DBF4,DCLK1,DDHD1,DENND3,DNMT3A,DOCK10,ECE1,ECM2,EML5,ENG,EXOC6B,FABP7,FAM189A2,FAM83D,FGFR4,FKBP9,FLR…	214
Skeletal and Muscular Disorders,Skeletal and Muscular System Development and Function	abnormal morphology	Abnormal morphology of muscle	8.64e-08	2.97e-06					ALDH1A2,ALPL,CALCRL,CALR,CAV1,Ccl2,CDKN1A,COL12A1,COL13A1,COL6A1,CRK,CTSV,CXCL12,ENG,FMOD,FN1,GAS2L3,HIF1A,HSD11B1,IDS,INHBA,KCTD10,LAMA4,LRRC8A,MEOX2,MYOF,NKX2-5,PDGFB,PFKM,Ptprd,RAMP2,RAPGEF3,RXRA,SGCA,SUN1,TGFBR3,TRIO,UBP1,VAV3	39
Immunological Disease	abnormal quantity	Abnormal quantity of chemokine	9.14e-08	3.11e-06					ACKR1,CAV1,Ccl2,CXCR2,FOXP3,LBP,NLRP12,SFTPD,SPP1,TLR2	10
Neurological Disease,Organismal Injury and Abnormalities,Psychological Disorders	disorder of basal ganglia	Disorder of basal ganglia	9.47e-08	3.22e-06					ABCB1,ADRB3,AIMP2,APLNR,AQP1,ARMCX2,BASP1,BHLHE40,CAV1,CCN2,CD44,CD68,CHI3L1,CLN3,CORO2B,CRYM,DNAJB6,EGR2,EPHB4,FABP7,FAM173A,FGFR4,FLRT2,GALNT3,GAP43,GLRB,GPD1,GRIA1,HMOX1,IFIH1,ITIH4,KDM5A,KDR,LAMB1,LRG1,LYNX1,MALT1,MAPT,MAST3,MEIS2,MFN2,MICALL1,MYO5A,NDRG2,NMT2,NPY,PDE4B,PDE5A,PDGFB,PFKM,PGRMC1,PINK1,PLCB1,PLOD2,PLSCR4,PNKD,PPP1R2,RANBP1,RARB,RASGRP2,RASL12,RXRG,S1PR1,SCN3A,SCUBE2,SERPINA3,SLC…	80
Cancer,Gastrointestinal Disease,Organismal Injury and Abnormalities	oral cancer	Oral cancer	9.76e-08	3.29e-06					ABCB1,AKT3,ANKRD26,AREL1,AUTS2,CABIN1,CACNA1E,CCAR1,CCN2,CD200R1L,CD4,CD44,CDCA2,CDH13,CHI3L1,CNTN4,COL6A2,CRK,CSNK1A1,CTLA4,CXCL10,CXCL12,CXCL2,CXCL3,CYP1A1,DDX47,FASN,FGF7,FLRT2,FN1,FNDC9,FRRS1,GCC1,GJC1,GPSM2,GRN,GTDC1,HMCN1,IGFBP3,IGIP,IGSF8,IL1RN,INHBA,ITGA8,ITGAX,KDR,KNTC1,LAMA4,LRG1,LRRC8A,LTBP4,MAFB,MALT1,MEIS2,MEX3A,MMP12,MPPED2,MPRIP,MSR1,MTUS1,MYO5A,N4BP2,NCKAP1L,NDRG2,NYNRIN,PARP8,PDG…	103
Digestive System Development and Function,Gastrointestinal Disease	abnormal morphology	Abnormal morphology of digestive system	1.05e-07	3.53e-06					ABCB1,ABCC4,ALPL,ANGPTL4,ANKH,C3AR1,CADPS2,CAV1,CCR6,CDKN1A,CLN3,CMKLR1,CREB3L2,CTSD,CTSK,CXCR2,CYP1A1,DACH1,ECE1,EDNRB,FAM20C,FOXP3,GHR,GIMAP1-GIMAP5,GRN,HEXB,IGFBP3,IL12B,IL7R,INHBA,INSR,KAT6A,LGALS3,MEIS2,MTHFD2,NCF1,NFIB,NKD1,NQO1,PDGFB,PEX11A,PKD1,PKDCC,PLVAP,POSTN,PRKG1,RAMP2,RAPGEF3,RARB,RBP1,RGS1,RRM2B,RXRA,SMTN,SOCS3,SPP1,TBX3,TLR2,TNF,TNFRSF11A,TSTA3,TWSG1	62
Cancer,Organismal Injury and Abnormalities,Reproductive System Disease	adenocarcinoma	Endometrial adenocarcinoma	1.06e-07	3.54e-06					ABCB1,ABLIM3,ACY1,AHCTF1,AKT3,AMPH,ANKS1A,ARHGAP21,ARHGAP29,ARHGEF15,ARMCX2,ARNTL2,ASH1L,ATP2A3,BBS5,BMPER,BRWD1,BTBD11,C1QC,C3AR1,C6,CABIN1,CACNA1E,CARD10,CBLL1,CCAR1,CCN2,CCR6,CD109,CD44,CD68,CDC7,CEBPZ,CENPN,CLEC14A,CNTN4,COL12A1,COL13A1,CPED1,CXCL12,CXCL2,CXCR2,CYP1A1,CYP2B6,DBF4,DCLK1,DDHD1,DENND3,DNMT3A,DOCK10,ECM2,EML5,ENG,EXOC6B,FAM189A2,FAM83D,FGFR4,FKBP9,FLRT2,FN1,FRMD6,GALC,GAS7,GASK1B…	192
Cell Morphology,Inflammatory Response	morphology	Morphology of phagocytes	1.12e-07	3.72e-06					ARSA,Ccl2,CCR6,CD81,CHI3L1,CMKLR1,CTSD,CTSZ,FCGR2B,HEXB,HPSE,ITK,LGALS3,MITF,PLCG2,PLP1,PPM1D,Ptprd,RRAS2,SFTPD,SPP1,STAT5A,TLR2,TNF	24
Cancer,Organismal Injury and Abnormalities	papillary adenocarcinoma	Papillary adenocarcinoma	1.13e-07	3.75e-06					ALDH1A2,ANPEP,CD44,CDKN1A,CFH,CRTC1,EFNB2,ENG,FGFR4,FLRT2,FN1,GINS1,GPX3,HIF1A,HSD11B1,INPP5A,INSR,ITK,KDR,LCN2,LGALS3,LYNX1,MYRF,NDN,PDGFRA,PI4K2A,PKMYT1,PNKD,PRKCE,PTPN4,RECK,S100A4,S1PR1,SEMA3C,SERPING1,SF3B1,SLC7A11,SLIT3,SPP1,TEK,VAV3	41
Cell Morphology,Connective Tissue Development and Function,Tissue Morphology	size	Size of connective tissue cells	1.24e-07	4.08e-06					ADRB3,ARSA,Ccl2,CD44,CDKN1A,FMO5,G0S2,GHR,GPNMB,IRF5,LCN2,LEPR,LGALS12,MMP19,MRAP2,NPY,PKD1,PRKAA2,RAPGEF3,RXRA,TAS1R3,TBC1D4,TLR2,TNF	24
Cell Morphology,Tissue Morphology	morphology	Morphology of connective tissue cells	1.27e-07	4.17e-06					Acp5,ADRB3,ALPL,AMPH,ARSA,ATP6V0D2,CAV1,Ccl2,CD44,CD68,CDKN1A,COL12A1,CTSK,FMO5,G0S2,GHR,GPNMB,IL1RN,IRF5,LCN2,LEPR,LGALS12,Ly6a (includes others),MMP19,MRAP2,NPR3,NPY,PDGFB,PKD1,POSTN,PRKAA2,RAPGEF3,RXRA,SMAD6,TAS1R3,TBC1D4,TEK,TLR2,TNF,VAV3	40
Connective Tissue Development and Function,Nervous System Development and Function,Organ Morphology,Organismal Development,Skeletal and Muscular System Development and Function,Tissue Development	morphology	Morphology of vertebrae	1.33e-07	4.33e-06					Acp5,BMPER,CCN2,CD80,COL12A1,COMMD3-BMI1,CTSK,CYP1A1,FAM20C,HEXB,HOXB5,HYAL2,IDS,KAT6A,MEOX2,NDRG2,NPR3,PDGFRA,PKDCC,RARB,SMURF2,TNF,TWSG1	23
Connective Tissue Development and Function,Tissue Morphology	size	Size of connective tissue	1.42e-07	4.6e-06					ADRB3,ARSA,CAV1,Ccl2,CD44,CDKN1A,FMO5,G0S2,GALNT3,GHR,GPNMB,INSR,IRF5,LCN2,LEPR,LGALS12,MMP19,MRAP2,NPY,PKD1,PRKAA2,RAPGEF3,RXRA,S100A4,TAS1R3,TBC1D4,TLR2,TNF	28
Tissue Morphology	abnormal morphology	Abnormal morphology of membrane tissue	1.51e-07	4.87e-06					ABCB1,ABCC4,ANGPTL4,BIRC3,CAV1,Ccl2,CFH,CRK,CTSD,EDNRB,EFNB2,FLRT2,FN1,HIF1A,KCTD10,RARB,RSPO3,RXRA,TEK,TGFBR3,TNFRSF11A,TSTA3,UBP1,XIAP	24
Cardiovascular Disease,Organismal Injury and Abnormalities,Reproductive System Disease	preeclampsia	Preeclampsia	1.54e-07	4.96e-06					ADRB3,APTX,ARHGEF15,CD81,CDC7,CDH13,CFH,CLDN23,CLEC14A,COL12A1,CSTF2T,CXCL10,DNAJB6,DNMT3A,ENG,FAM49A,FHL1,FMO2,FZD4,GRB2,GSN,GSTA3,HMOX1,HPSE,KDR,KYNU,MSRB3,MTUS1,NANS,OSBPL11,PCDH12,PPP1R12C,PRELP,PTGIR,PTGIS,RASL12,ROBO4,RUNX1T1,SLC6A2,SLCO4C1,SLIT3,SPARCL1,STOX1,TMEM47,TNF,UBE2K,XPNPEP2	47
Cancer,Gastrointestinal Disease,Organismal Injury and Abnormalities	gastric epithelial cancer	Gastric carcinoma	1.64e-07	5.24e-06					ABCC4,AHRR,AIM2,AMPH,ARSA,ARSJ,ASH1L,AUTS2,BTBD11,C1QC,C6,CABIN1,CACNA1E,CCM2L,CD109,CD44,CDC7,CDH11,CFH,CHMP7,COIL,COL12A1,COL6A2,COL8A2,CPED1,CRTC1,CXCR2,DDHD1,DENND3,DNMT3A,DOCK10,DOCK3,EDNRB,EGR2,EHF,FAM13C,FAM53C,FAM83D,FASN,FFAR2,FGF7,FLCN,FLRT2,FN1,GLRB,HMCN1,HPSE,HSPA2,IFI16,IKBKE,ISYNA1,KCNB1,KCNF1,KCNMB2,KDM5A,KDR,KYNU,LAMA4,LAT2,LATS2,LRP12,LTBP4,MEGF6,MEIS2,MEOX2,MMP17,MSRB3,MXRA8,MYC…	115
Cellular Function and Maintenance,Tissue Development	function	Function of bone cells	1.84e-07	5.78e-06					Acp5,ALPL,CD68,CHI3L1,COL12A1,CRK,CTSK,CTSV,FCER1G,GPR68,GSN,Ly6a (includes others),SPP1,TLR2,TNF,TNFRSF11A	16
Organismal Injury and Abnormalities,Reproductive System Disease	endometriosis	Endometriosis	1.95e-07	6.13e-06					ACKR1,AHRR,ANGPT1,CCL28,CCN2,CD44,CD68,COL6A1,COL6A2,CXCL10,CXCR2,DNMT3A,FGF7,FN1,G0S2,GPX3,GZMA,HIF1A,HOXB5,HPSE,HYAL2,INHBA,INSR,ITGA1,KDR,LAMA4,LEPR,MPPED2,PDGFD,PDGFRA,PKD1,RAD52,RAP1B,SDC2,SLC6A2,SMAD6,SMAD7,SPP1,TEK,THY1,TNF,TREM2,TRIO,ZNF25,ZNF287	45
